# Supplementary material for: Forecasting crude oil futures price with energy uncertainty: Evidence from machine learning methods
Source: PLoS One. 2026 Feb 5;21(2):e0341496. doi: 10.1371/journal.pone.0341496 (PMC12875507; doi:10.1371/journal.pone.0341496)
Supplement: S1 File — Supported data. (XLS) [file pone.0341496.s001.xls]

## Sheet: original data
Date	Brent Crude Oil Price(RV)	WTI Crude Oil Price(RV)		Federal Funds Rate	TBL	LIBOR(3 month)	DFY	LTY	S&P 5000	DJIA	S&P VIX	SVAR	S&P GSCI Non-Energy index	CRB RIND Index	Unemployment rate	Capacity utilization	CFNAI	INFL	MS	IPI	DOLLAR	MSCI	ISM	GCOP	USCOP	USCOS	GCOI	USCOI		global_EUI_equally_weighted	global_EUI_GDP_weighted
1996-01-01	21.806	21.824		4.73	4.97	5.625	0.66	5.65	620.73	5177.45	12.19	13.2337	234.447	331.53	5.6	81.3772	-0.86	64.8	2358	72.7471	88.2784	195.139	45.5	4.84484	5.30396	2.95168	5.46284	5.35487		31.5109	10.8627
1996-02-01	21.1626	20.2324		5.27	4.89	5.3125	0.64	5.81	638.46	5405.05	12.1	12.6804	236.166	329.27	5.5	82.1148	0.7	64.5	2362.5	73.7871	88.1865	203.477	45.9	4.8479	5.28041	2.9508	5.38615	5.28274		34.9495	6.90398
1996-03-01	21.1966	21.2371		5.81	4.86	5.3125	0.66	6.27	644.37	5536.56	13.78	19.0427	234.032	328.81	5.5	81.4412	-0.13	64.2	2371	73.6749	88.2509	202.951	46.9	4.8475	5.30902	2.94879	5.45003	5.34961		28.2345	4.21927
1996-04-01	20.0222	21.0119		5.53	5.03	5.46484	0.7	6.51	653.73	5637.72	13.58	8.1928	241.915	331.1	5.6	81.9999	0.39	64	2368.8	74.4153	88.2701	206.761	49.3	4.84571	5.28627	2.94922	5.45156	5.34462		25.4822	7.60853
1996-05-01	20.8948	21.8904		5.41	4.98	5.5	0.68	6.74	654.58	5575.22	13.11	11.2529	254.363	338.07	5.6	82.1961	0.37	63.9	2371.9	74.9718	88.5091	210.231	49.1	4.84405	5.29712	2.94926	5.49165	5.39604		32.0732	14.736
1996-06-01	20.1353	20.1448		5.31	5.08	5.53125	0.66	6.91	667.68	5624.7	15.21	4.56089	246.7	342.86	5.3	82.5431	0.34	63.8	2375.6	75.5317	88.7867	210.37	53.6	4.84705	5.28723	2.95371	5.47443	5.37794		16.946	2.62565
1996-07-01	23.0138	20.9637		7.8	5.08	5.5625	0.7	6.87	675.88	5729.98	16.4	22.9386	231.94	332.39	5.5	82.4544	0.03	63.7	2380.3	75.5323	88.6989	213.356	49.7	4.84916	5.2933	2.95003	5.48349	5.38345		23.3785	10.1238
1996-08-01	21.1997	22.1895		6.29	5.11	5.63281	0.73	6.64	650.02	5594.75	14.69	11.3905	226.001	340.03	5.1	82.3377	0.18	63.6	2381.7	75.9129	88.0994	209.142	51.6	4.84773	5.29482	2.94975	5.49075	5.3967		36.8794	4.76681
1996-09-01	21.2602	20.2032		5.28	5.17	5.58203	0.68	6.83	654.72	5648.39	14.23	6.68906	228.127	348.08	5.2	82.5773	0.3	63.4	2380.1	76.4032	88.5077	204.928	51.1	4.84978	5.28882	2.9424	5.43815	5.3436		21.7041	7.91244
1996-10-01	22.969	22.9315		5.53	4.97	5.63281	0.68	6.53	689.08	5904.9	14.99	6.05898	216.23	338.6	5.2	82.0012	0.02	63.2	2384.8	76.3931	88.9773	214.781	50.5	4.85188	5.303	2.94524	5.48422	5.37788		21.9489	5.25864
1996-11-01	21.0234	19.044		5.19	5.03	5.5	0.68	6.2	703.77	6021.92	14.09	7.04105	206.221	328.92	5.4	82.2481	0.46	63.1	2391.4	77.0672	88.5368	214.881	53	4.85578	5.2884	2.93907	5.44299	5.34304		24.8909	7.11008
1996-12-01	20.1106	21.2044		5.44	4.95	5.5	0.69	6.3	756.56	6521.7	14.25	17.098	208.163	334.68	5.4	82.4574	0.04	63.1	2400.1	77.5543	89.0855	225.323	55.2	4.85885	5.30467	2.92925	5.46529	5.35513		22.8703	2.7442
1997-01-01	21.9021	21.8719		6.26	5.05	5.5625	0.7	6.58	737.01	6442.49	13.58	13.6008	209.704	335.59	5.3	82.0867	0.26	62.8	2405.6	77.6945	89.846	223.245	53.8	4.85926	5.29769	2.93651	5.48095	5.36597		29.6819	7.46555
1997-02-01	19.6578	18.6688		5.37	4.98	5.5625	0.64	6.42	786.73	6806.16	12.7	14.7479	210.43	339.91	5.2	82.728	0.77	62.6	2408.5	78.612	91.3934	232.223	53.1	4.86215	5.26102	2.93479	5.42766	5.3184		21.0421	5.07798
1997-03-01	19.0676	20.031		5.5	5.1	5.54688	0.63	6.69	795.31	6918.91	13.34	20.0146	223.439	343.37	5.2	83.0637	0.27	62.5	2416.3	79.1021	92.3092	236.272	53.8	4.85925	5.30106	2.94285	5.48405	5.3809		33.0877	6.13268
1997-04-01	21.9194	21.9945		6.18	5.18	5.8125	0.61	6.89	759.64	6611.04	13.56	30.0508	225.686	337.92	5.1	82.4543	0.06	62.4	2424.6	79.1683	92.6654	229.239	53.7	4.86336	5.28609	2.94576	5.48203	5.37949		37.2986	5.751
1997-05-01	20.1078	21.0834		5.73	5.1	5.8125	0.62	6.71	798.53	6976.47	12.54	20.1258	229.107	331.56	4.9	82.5312	0.17	62.5	2432.3	79.6084	91.5753	241.034	56.1	4.85857	5.30255	2.94926	5.52551	5.42851		29.9646	11.3002
1997-06-01	20.9171	20.9088		5.58	4.79	5.8125	0.62	6.49	846.36	7289.4	12.94	19.6919	223.177	338.25	5	82.5096	0.38	62.4	2438.2	79.9802	91.1354	252.85	54.9	4.85451	5.28612	2.94634	5.50798	5.41956		30.1082	3.71681
1997-07-01	23.0568	22.0483		6.24	5.04	5.80859	0.59	6.22	891.03	7722.32	12	20.1045	207.113	335.36	4.9	82.5656	0.6	62.3	2446.3	80.6492	92.1604	264.666	57.7	4.86062	5.29818	2.94109	5.4917	5.40399		27.0716	12.3044
1997-08-01	19.9616	20.9548		5.65	5.14	5.6875	0.61	6.3	947.14	8194.04	12.19	34.4144	217.853	341.23	4.8	83.0344	0.27	62.2	2461.1	81.4548	93.7113	277.469	56.3	4.86508	5.29396	2.93669	5.51109	5.42691		35.7153	7.46143
1997-09-01	22.1491	21.1591		5.52	5.07	5.72266	0.54	6.21	927.58	7879.78	12.42	16.4976	214.889	339.5	4.9	83.1867	0.61	62	2464.7	82.212	93.9532	259.684	53.9	4.86625	5.28909	2.93813	5.49984	5.42357		34.9549	4.22807
1997-10-01	23.0334	23.0122		5.65	4.97	5.77344	0.61	6.03	955.41	8015.49	12.53	93.6111	205.876	336.44	4.7	83.3135	0.4	61.9	2472	82.9309	94.6141	275.037	56.4	4.87276	5.30208	2.94419	5.52447	5.44208		27.593	5.59068
1997-11-01	19.8982	17.82		5.56	5.11	5.75	0.56	5.88	938.99	7674.39	12.65	30.7358	208.47	333.27	4.6	83.557	0.6	61.9	2482.9	83.5919	95.9972	260.455	55.7	4.87044	5.2873	2.9479	5.47487	5.39965		22.54	10.7856
1997-12-01	20.7383	21.8423		5.92	5.1	5.90625	0.55	5.81	974.78	8013.1	13.23	18.3823	206.157	319.89	4.7	83.3991	0.03	62	2492.5	83.9696	99.3624	266.925	54.5	4.87046	5.30635	2.93858	5.46113	5.37517		43.8353	2.05833
1998-01-01	20.9541	19.9722		5.84	5.18	5.80859	0.57	5.54	975.04	7965.04	13.46	29.2765	196.811	304.62	4.6	83.4572	0.29	61.9	2503.8	84.3467	102.108	268.248	53.8	4.87399	5.30697	2.94457	5.49683	5.41247		36.2016	9.57246
1998-02-01	19.7797	18.796		5.48	5.1	5.625	0.59	5.57	1001.27	8107.78	14.59	5.97382	200.025	298.43	4.6	82.9245	0.3	61.8	2524	84.4865	100.39	279.711	52.9	4.87803	5.25845	2.94509	5.44675	5.35267		46.9197	8.8928
1998-03-01	22.0802	22.08		5.57	5.18	5.67578	0.59	5.65	1047.7	8550.44	14.11	11.3368	193.199	301.49	4.7	82.1257	-0.02	61.7	2539.7	84.5212	100.06	293.265	52.9	4.87747	5.29806	2.95323	5.49285	5.40112		30.9159	17.6007
1998-04-01	20.0586	20.9853		5.72	4.99	5.70703	0.64	5.64	1108.15	8868.31	13.89	16.1453	190.501	300.19	4.3	81.9036	0.19	61.5	2552.5	84.8275	99.7845	307.75	52.2	4.87498	5.28888	2.96122	5.52263	5.43064		32.6397	5.10493
1998-05-01	19.0037	20.0417		5.46	4.89	5.69141	0.62	5.65	1121	9147.06	14.63	9.59046	188.298	305.56	4.4	81.7389	0.28	61.4	2561.1	85.3596	100.562	308.462	50.9	4.87138	5.29392	2.96109	5.53683	5.44497		36.2738	13.1436
1998-06-01	21.8902	21.9608		5.79	4.85	5.6875	0.6	5.5	1090.98	8922.37	14.69	20.9766	181.515	304.93	4.5	80.5179	-0.45	61.4	2570.1	84.8466	102.727	301.199	48.9	4.87138	5.2742	2.95217	5.5156	5.42134		29.9345	8.07979
1998-07-01	22.9728	22.0269		6.35	4.96	5.71875	0.6	5.46	1148.56	9048.66	14.94	22.2888	178.858	295.69	4.5	79.5906	-0.47	61.3	2575.9	84.5061	103.031	313.535	49.2	4.86771	5.28336	2.95496	5.55765	5.4694		47.1157	9.31915
1998-08-01	19.9383	20.8934		5.63	4.98	5.6875	0.61	5.34	1112.44	8786.73	15.59	93.3193	166.32	293.14	4.5	81.1246	1.03	61.2	2587.9	86.2464	104.641	306.246	49.3	4.86157	5.28394	2.95057	5.53402	5.45405		30.0901	21.1657
1998-09-01	22.3387	21.406		5.75	4.79	5.59375	0.65	4.81	994.26	7827.42	16.13	99.7269	162.021	283.33	4.6	80.5902	-0.04	61.1	2610.2	86.1707	102.837	268.088	48.7	4.86106	5.23974	2.94111	5.49826	5.40656		47.6136	5.15134
1998-10-01	21.8175	21.797		5.73	4.13	5.3125	0.79	4.53	986.39	7632.53	15.37	53.0937	165.107	281.41	4.5	80.8294	0.26	61	2628.2	86.7671	99.946	255.566	48.7	4.86375	5.27971	2.95142	5.52724	5.42923		35.1578	11.1122
1998-11-01	20.5589	18.5193		5.35	4.31	5.26531	0.86	4.83	1111.6	8706.15	16.8	18.0016	168.042	274.44	4.4	80.4844	0.04	61	2648.6	86.6929	99.6076	288.255	48.2	4.86969	5.26528	2.95607	5.51296	5.42847		44.6988	11.8751
1998-12-01	21.0548	22.1969		4.82	4.38	5.27672	1.02	4.65	1175.28	9133.54	14.47	32.869	169.182	267.64	4.4	80.5515	0.22	61	2661.3	87.0633	98.7106	300.883	46.8	4.87022	5.27265	2.9518	5.50241	5.41315		29.233	10.6417
1999-01-01	20.1944	19.1477		4.07	4.38	5.06031	1.06	4.72	1228.1	9184.26	14.56	33.6254	160.243	263.32	4.3	80.36	0.09	60.8	2673.1	87.4252	98.7484	313.521	50.6	4.86928	5.26685	2.95625	5.5094	5.41529		36.7818	9.73246
1999-02-01	19.9361	18.9457		4.86	4.42	4.96938	1.04	5	1273	9345.69	14.78	34.583	162.783	262.33	4.4	80.6884	0.49	60.8	2686.9	87.926	99.998	324.21	51.7	4.86912	5.2228	2.95692	5.47451	5.37495		28.7422	19.3399
1999-03-01	23.7063	23.6487		5.1	4.58	5.0275	0.93	5.23	1236.16	9324.78	16.38	32.1052	158.963	253.28	4.2	80.2623	-0.12	60.6	2689.4	88.1101	101.084	317.301	52.4	4.86754	5.26093	2.96235	5.51904	5.43284		27.1811	2.52214
1999-04-01	20.1877	21.2344		5.41	4.32	5	0.84	5.18	1293.72	9832.5	16.63	27.2663	163.074	256.84	4.3	80.1944	-0.01	60.2	2688.8	88.3106	100.957	335.986	52.3	4.85974	5.24703	2.95805	5.54226	5.44355		35.277	11.0295
1999-05-01	18.8429	19.81		5.03	4.47	5	0.81	5.54	1354.63	11014.7	16.72	31.1955	164.026	249.52	4.2	80.4795	0.53	60.2	2702	88.8487	100.717	352.089	54.3	4.85515	5.26036	2.96075	5.55246	5.45033		33.5821	19.1285
1999-06-01	22.3072	22.2947		4.78	4.56	5.06875	0.78	5.9	1294.26	10596.3	17.04	23.7534	159.511	246.9	4.3	79.9381	-0.09	60.2	2715.2	88.7978	101.142	337.82	55.8	4.85399	5.23756	2.95738	5.52478	5.42593		39.5112	1.49335
1999-07-01	22.2142	21.1383		5.76	4.55	5.3025	0.78	5.79	1380.96	11066.4	16.72	16.1143	158.416	251.77	4.3	79.9535	0.16	60	2720.2	89.3119	101.375	360.319	53.6	4.85863	5.25464	2.95788	5.55944	5.46408		19.8618	3.24984
1999-08-01	21.2045	22.1595		5.07	4.65	5.36375	0.75	5.94	1328.05	10646	16.67	27.2959	161.569	252.04	4.2	80.0135	0.34	59.8	2723.9	89.7109	100.43	347.686	54.8	4.85892	5.25331	2.9494	5.53832	5.44115		20.9847	8.07107
1999-09-01	22.2139	21.2182		5.41	4.83	5.5225	0.78	5.92	1331.07	10937.9	16.1	27.0494	166.948	257.53	4.2	79.2918	-0.2	59.6	2722.1	89.3331	100.016	350.371	57	4.8587	5.24083	2.94398	5.50474	5.4079		26.9124	0.603297
1999-10-01	20.8599	20.7958		5.26	4.74	6.085	0.81	6.11	1282.81	10273	16.56	49.1776	167.419	264.47	4.1	80.1461	0.76	59.4	2731.4	90.4924	99.5107	339.472	57.2	4.86255	5.26567	2.94267	5.51648	5.42651		21.1755	9.46078
1999-11-01	22.1935	20.2712		5.38	4.98	6.16125	0.91	6.03	1354.12	10648.5	16.49	13.1248	165.282	268.91	4.1	80.3233	0.35	59.4	2737.8	90.965	99.8463	356.313	58.1	4.86494	5.25239	2.93824	5.47856	5.39221		20.0008	4.31417
1999-12-01	20.1336	21.0977		5.71	5.12	6.12125	0.68	6.28	1397.72	10998.4	20.7	11.4877	169.3	271.46	4	80.5476	0.57	59.4	2747.6	91.6804	99.9381	373.466	57.8	4.86097	5.2665	2.9303	5.49416	5.40699		23.0082	1.4992
2000-01-01	20.0826	19.1768		3.99	5.27	6.0425	0.52	6.66	1455.22	11357.5	19.4	52.063	170.027	268.66	4	80.2554	0.17	59.2	2756.2	91.6261	99.8469	399.844	56.7	4.86437	5.25362	2.93063	5.49739	5.38507		13.5901	2.24821
2000-02-01	21.1775	20.2037		5.79	5.54	6.09125	0.58	6.52	1409.28	11041.1	19.09	30.0047	176.449	259.12	4.1	80.1583	-0.21	58.9	2752.6	91.9626	101.248	387.541	55.8	4.8688	5.22969	2.93208	5.50389	5.38244		17.3796	8.53563
2000-03-01	22.7995	22.7974		5.78	5.6	6.11	0.63	6.26	1379.19	10137.9	18.13	66.7832	174.968	259.43	4	80.3523	0.43	58.4	2754.5	92.3118	101.724	391.975	54.9	4.86925	5.26355	2.93777	5.53479	5.43537		16.0148	0.359448
2000-04-01	17.9569	18.9435		6.17	5.69	6.29	0.73	5.99	1505.97	11221.9	16.93	80.6039	177.601	258.32	3.8	80.5293	0.43	58.4	2788.8	92.8872	102.254	409.263	54.7	4.87333	5.24459	2.94114	5.54	5.44751		20.586	1.48547
2000-05-01	21.3666	22.2651		6.17	5.67	6.56875	0.85	6.44	1468.25	10811.8	16.54	50.6679	180.164	257.87	4	80.2484	-0.37	58.3	2776.8	93.162	104.535	402.154	53.2	4.87528	5.25826	2.93658	5.54885	5.44967		16.7348	13.7839
2000-06-01	22.1906	22.2527		6.65	5.57	6.86875	0.94	6.1	1448.81	10652.2	17.31	23.5976	176.762	266.44	4	80.0196	0.11	58	2771.1	93.2168	103.64	394.793	51.4	4.87316	5.24226	2.93426	5.55746	5.45637		15.9429	14.8581
2000-07-01	20.7658	18.6916		6.86	5.75	6.77	0.74	6.05	1469.54	10560.7	18.35	20.6543	172.687	256.95	4	79.747	-0.28	57.9	2773.2	93.04	103.874	400.311	52.5	4.87662	5.25022	2.93071	5.55537	5.46441		18.0639	19.0884
2000-08-01	22.3584	23.4002		6.51	6.07	6.72	0.7	5.83	1438.1	10607	18.66	10.3925	170.171	254.39	4.1	78.9088	-0.39	57.9	2789.5	92.79	104.395	391.117	49.9	4.87953	5.25395	2.93382	5.57675	5.4887		16.7062	18.8854
2000-09-01	20.9161	19.9028		6.52	6.09	6.6725	0.71	5.8	1520.77	11238.8	17.74	16.0003	175.125	258.76	3.9	78.955	0.35	57.6	2795.6	93.1547	105.879	407.1	49.7	4.87957	5.23737	2.92852	5.55266	5.45413		16.9638	21.3344
2000-10-01	22.0995	22.1575		6.6	6.03	6.80438	0.72	5.74	1436.23	10700.1	17.05	55.6817	175.113	259.45	3.9	78.4	-0.52	57.5	2800	92.8361	107.345	383.974	48.7	4.88409	5.25547	2.92551	5.54407	5.44413		23.2951	24.6439
2000-11-01	22.0852	20.0761		6.61	6.18	6.75875	0.82	5.72	1421.22	10899.5	17.84	32.717	171.248	252.6	3.9	77.8651	-0.37	57.4	2801.5	92.8395	108	380.871	48.5	4.88927	5.24299	2.92114	5.53055	5.42714		24.2182	28.9093
2000-12-01	18.4731	19.5964		6.6	6.05	6.68625	0.82	5.24	1315.23	10373.5	17.8	60.8504	179.459	252.54	3.9	77.0974	-0.26	57.5	2820.7	92.5334	107.129	357.396	43.9	4.87837	5.2589	2.91708	5.57247	5.45654		18.2893	18.5319
2001-01-01	22.2456	21.173		5.41	5.69	6.37125	0.83	5.16	1283.27	10646.1	17.89	41.5523	179.618	253.76	4.2	76.4391	-0.71	57.1	2833.5	92.0304	107.456	354.318	42.3	4.8809	5.25471	2.92221	5.59019	5.44234		21.9461	21.078
2001-02-01	19.9397	18.9277		5.57	4.87	5.39	0.69	5.1	1373.47	10983.6	18.16	25.2841	178.828	250.21	4.2	75.7127	-0.55	56.9	2848.9	91.4079	108.297	365.038	42.1	4.87949	5.20909	2.916	5.51323	5.3821		21.3189	20.4323
2001-03-01	21.9559	21.9374		5.59	4.72	5.08875	0.82	4.89	1241.23	10450.1	18.88	72.949	179.492	246.83	4.3	75.2911	-0.68	56.7	2880.2	91.1751	109.884	335.169	43.1	4.88358	5.26076	2.92984	5.57531	5.47375		19.932	23.2912
2001-04-01	19.2548	20.1764		5.29	4.12	4.84	0.9	5.14	1145.87	9777.93	17.9	72.7096	168.335	241.75	4.4	74.7354	-0.86	56.5	2911.5	90.8767	110.48	316.527	42.7	4.87829	5.24521	2.94098	5.57931	5.4819		20.9138	24.3025
2001-05-01	21.1095	22.0081		4.61	3.83	4.34	0.79	5.39	1266.44	10898.3	16.45	25.3624	172.756	244.35	4.3	74.009	-0.45	56.3	2895.1	90.375	110.564	344.09	41.3	4.87454	5.25699	2.94033	5.58929	5.48636		22.6661	21.5297
2001-06-01	20.7872	20.8616		4.14	3.59	3.9425	0.8	5.28	1260.67	10990.4	16.33	16.0911	169.855	245.81	4.5	73.306	-0.9	56.2	2911.4	89.8626	111.382	338.777	43.2	4.86473	5.23798	2.93019	5.54649	5.43642		21.8833	19.6786
2001-07-01	21.9011	21.0238		3.95	3.59	3.83	0.84	5.24	1236.71	10593.7	16.18	27.9886	168.176	245.75	4.6	72.7002	-0.5	56.3	2933.1	89.3288	111.489	332.186	43.5	4.87879	5.25093	2.93279	5.56177	5.47148		20.5694	21.1018
2001-08-01	22.1468	23.0812		3.79	3.45	3.65625	0.81	4.97	1215.93	10510	18.72	22.2152	166.14	242.46	4.9	72.2414	-0.44	56.3	2952.2	89.2201	109.546	322.98	46.3	4.87956	5.24917	2.93027	5.55663	5.4637		25.5652	23.2555
2001-09-01	19.8131	16.7727		3.66	3.36	3.46563	0.84	4.73	1132.94	9997.49	17.32	71.7286	166.98	235.59	5	71.8043	-1.05	56.1	3003	88.7478	110.148	300.06	46.2	4.87556	5.23368	2.93148	5.54965	5.44744		24.358	25.181
2001-10-01	22.7533	22.8144		3.02	2.32	2.6	0.85	4.57	1038.55	8836.83	20.22	32.445	156.05	222.93	5.3	71.3531	-0.2	56.3	3005.1	88.4755	110.497	272.851	40.8	4.87597	5.25073	2.93371	5.54745	5.45565		28.3163	33.7814
2001-11-01	21.9474	19.9175		2.61	2.02	2.21	0.86	4.65	1084.1	9263.9	19.65	21.8936	153.793	214.62	5.5	71.0076	-0.77	56.4	3031.4	87.9631	111.009	285.446	44.1	4.87536	5.2466	2.93426	5.54264	5.44653		26.3611	26.9495
2001-12-01	19.1051	19.0817		2.06	1.75	2.0075	0.88	5.09	1129.9	9763.96	17.38	17.9796	162.483	223.91	5.7	71.0462	-0.31	56.6	3063	87.9329	110.935	296.985	45.3	4.87549	5.26129	2.93562	5.5325	5.43778		25.2538	25.7073
2002-01-01	21.9663	21.0078		1.52	1.71	1.86375	1.32	5.04	1154.67	10073.4	16.83	21.8388	160.356	216.85	5.7	71.4529	-0.05	56.5	3069.3	88.5452	112.152	303.448	47.5	4.87496	5.26025	2.94196	5.53623	5.43131		25.9144	24.3103
2002-02-01	20.2481	19.2484		1.77	1.73	1.92	1.38	4.91	1122.2	9907.26	16.45	25.6784	162.947	220.63	5.7	71.4009	-0.1	56.2	3080.6	88.5362	112.814	296.688	50.7	4.87565	5.2166	2.94808	5.48474	5.38933		25.4728	24.2749
2002-03-01	20.4019	20.3935		1.78	1.74	1.90125	1.34	5.28	1131.78	10368.9	17.07	20.1537	162.869	226.62	5.7	71.9138	-0.02	55.9	3078.5	89.2097	112.23	300.311	52.4	4.87191	5.26117	2.95182	5.54051	5.43581		22.2679	22.0292
2002-04-01	21.0707	22.1038		1.88	1.75	2.04	1.32	5.21	1146.54	10362.7	16.41	23.1862	162.885	231.7	5.9	72.1137	0.17	55.6	3064.9	89.6389	112.013	306.421	52.4	4.86743	5.24386	2.95007	5.54772	5.44564		13.3316	14.8804
2002-05-01	21.8573	21.8759		1.88	1.74	1.92	1.23	5.16	1086.46	10059.6	15.12	41.0161	155.703	228.02	5.8	72.4896	0.04	55.6	3076	90.0271	110.574	294.156	53.1	4.8721	5.26259	2.95342	5.56211	5.46094		3.0861	2.90891
2002-06-01	18.0992	20.1288		1.79	1.72	1.89125	1.34	4.93	1040.68	9709.79	15.38	41.6496	160.364	238.49	5.8	73.2008	0.29	55.6	3088.3	90.7645	109.136	284.582	53.6	4.87121	5.24682	2.95134	5.54726	5.44672		0.530566	0.667086
2002-07-01	22.999	21.0255		1.83	1.68	1.86	1.38	4.65	968.65	9109.79	15.01	148.858	168.3	246.5	5.8	73.1034	-0.27	55.5	3105.1	90.7437	107.533	263.038	50.2	4.87668	5.25109	2.94586	5.55671	5.4544		1.17172	1.51037
2002-08-01	21.162	22.1549		1.79	1.65	1.8125	1.22	4.26	884.66	8506.62	14.91	111.345	168.874	242.09	5.7	73.1415	-0.07	55.4	3120	90.6268	108.872	236.866	50.3	4.87504	5.25448	2.94373	5.56655	5.47111		1.52341	1.76157
2002-09-01	21.101	20.1135		1.81	1.61	1.80875	1.17	3.87	878.02	8308.05	14.72	56.4122	174.078	240.61	5.7	73.2073	-0.33	55.3	3128.3	90.7241	109.708	242.459	50.5	4.87602	5.21041	2.93342	5.52145	5.42145		0.205644	0.652618
2002-10-01	22.7888	22.7884		1.85	1.56	1.76188	1.31	3.94	847.91	7938.79	14.75	115.907	178.461	241.08	5.7	72.9601	-0.37	55.2	3145.9	90.4879	110.48	222.263	49	4.88354	5.22038	2.94502	5.56664	5.47053		17.1472	18.1496
2002-11-01	20.9718	18.9899		1.74	1.41	1.65875	1.42	4.05	900.96	8517.64	15.45	44.527	184.766	242.85	5.9	73.3419	0.13	55.2	3168.4	90.9823	109.27	234.191	48.5	4.88494	5.22713	2.94644	5.56588	5.46183		24.0749	40.9653
2002-12-01	20.2808	21.3185		1.23	1.22	1.4225	1.21	4.03	934.53	8862.57	15.83	26.3592	186.965	246.25	6	72.8359	-0.58	55.3	3174.9	90.4919	108.671	244.639	51.6	4.87968	5.24889	2.94286	5.53667	5.43293		25.713	28.0014
2003-01-01	22.1835	21.1709		1.16	1.2	1.38	1.21	4.05	909.03	8607.52	16.07	51.6757	181.679	253.85	5.8	73.47	0.36	55	3178.9	91.2395	107.34	228.946	51.3	4.8873	5.25142	2.94116	5.53684	5.42752		19.4397	27.8594
2003-02-01	20.1212	19.1927		1.33	1.16	1.35	1.12	3.9	860.32	8109.82	18.62	25.6412	186.39	257.36	5.9	73.3626	-0.47	54.6	3181.2	91.3384	107.499	222.849	48.8	4.89512	5.2093	2.93968	5.48543	5.37526		24.035	31.8049
2003-03-01	20.6878	20.7371		1.33	1.18	1.33875	1.08	3.81	834.81	7837.86	16.7	61.3612	182.634	262.82	5.9	73.4294	-0.18	54.3	3187.3	91.069	106.99	216.228	46.3	4.89457	5.25505	2.94489	5.57214	5.45636		24.4171	32.4233
2003-04-01	19.7461	20.6827		1.29	1.1	1.2775	1.09	3.96	858.48	8069.86	16.92	30.6481	175.604	258.61	6	72.9038	-0.65	54.4	3219.9	90.4913	105.79	217.073	46.1	4.88687	5.23496	2.94986	5.57746	5.47398		23.7705	47.0492
2003-05-01	20.2257	21.2898		1.3	1.08	1.3	1.11	3.57	916.3	8454.25	16.87	22.4084	178.762	256.87	6.1	72.9517	0.01	54.5	3258.2	90.4697	102.282	231.301	49	4.88585	5.24445	2.94873	5.60257	5.49796		33.7835	35.5365
2003-06-01	21.1649	21.0688		1.28	1.12	1.28	1.2	3.33	967	8897.81	15.78	19.8499	183.821	259.83	6.3	73.302	0.13	54.4	3274.7	90.5899	101.782	243.532	49	4.88439	5.22987	2.95092	5.59109	5.47878		18.8534	22.5416
2003-07-01	23.0117	22.0335		1.11	0.87	1.11	1.18	3.98	982.32	9040.95	16.99	20.4562	178.078	259.26	6.2	73.6041	0.11	54.4	3289.4	91.0614	103.014	246.368	51	4.88888	5.2316	2.95295	5.59639	5.49285		20.667	18.7274
2003-08-01	20.0917	21.0818		1	0.93	1.14125	1.14	4.45	980.15	9153.97	15.61	11.584	181.746	265.49	6.1	73.3116	-0.15	54.2	3306.7	90.8452	104.413	251.186	53.2	4.89135	5.23751	2.95318	5.59752	5.49235		22.1702	22.8172
2003-09-01	21.8852	20.8628		1.01	0.96	1.14	1.07	4.27	1021.99	9523.27	15.16	16.7674	191.408	267.43	6.1	73.9904	0.33	54	3280.8	91.4453	103.334	261.178	52.4	4.89153	5.22601	2.95953	5.58662	5.48942		19.575	22.2987
2003-10-01	23.027	23.0063		1.11	0.93	1.15	1.09	4.29	1018.22	9469.2	14.9	14.0761	193.81	280.95	6	74.0723	0.13	54	3279.4	91.5595	100.993	259.664	55.2	4.89892	5.2406	2.96639	5.58382	5.49408		19.3571	22.3138
2003-11-01	20.0733	18.112		1.03	0.94	1.17	1	4.3	1059.02	9858.46	15.59	10.4655	203.335	297.62	5.8	74.7737	0.48	54.2	3280.6	92.1763	100.626	271.754	58.4	4.90139	5.22115	2.96134	5.54576	5.44798		16.5464	14.4345
2003-12-01	21.1297	21.1505		1.03	0.93	1.17813	1.02	4.27	1070.12	9899.05	15.71	7.66813	211.849	294.54	5.7	74.7682	0.03	54.3	3270.8	92.2532	99.2545	274.134	60.1	4.90506	5.23733	2.95773	5.57174	5.47742		15.0887	13.6046
2004-01-01	20.9482	19.0514		0.94	0.91	1.15	0.97	4.15	1108.48	10409.9	15.13	9.92125	210.023	309.39	5.7	74.746	0.05	54	3261.1	92.4067	97.7658	282.844	60.8	4.90322	5.23838	2.96036	5.57105	5.46204		16.2053	15.6255
2004-02-01	20.21	19.1999		1.03	0.93	1.13	0.8	4.08	1135.26	10499.2	15.8	6.10621	210.58	307.28	5.6	75.3258	0.44	53.7	3274.9	92.9687	98.3889	288.45	59.9	4.90315	5.2084	2.96903	5.56476	5.43167		14.2836	13.6225
2004-03-01	22.9749	22.9933		1.04	0.95	1.12	0.77	3.83	1155.96	10678.1	16	18.5339	226.487	316.23	5.8	75.3247	0.52	53.4	3287.1	92.6	99.2967	295.72	60.6	4.90621	5.24084	2.97749	5.6168	5.49518		16.9599	14.9164
2004-04-01	20.1942	21.1069		1.03	0.92	1.11	0.78	4.35	1132.17	10373.3	15.5	12.3094	233.567	322.53	5.6	75.6045	0.07	53.2	3303.7	92.9761	99.8791	292.28	60.6	4.90267	5.22222	2.98295	5.58714	5.48208		14.3904	12.7934
2004-05-01	19.1397	20.1466		1.03	0.99	1.18	0.71	4.72	1117.49	10314	16.17	9.7783	227.937	314.37	5.6	76.1683	0.55	52.9	3330.6	93.6446	101.657	288.839	61.4	4.90552	5.23612	2.98491	5.61766	5.51056		15.0937	17.1533
2004-06-01	21.9132	20.8839		1.02	1.15	1.32688	0.74	4.73	1121.2	10202.6	15.54	7.70555	229.589	315.21	5.6	75.6155	-0.3	52.7	3319.5	92.9303	100.81	286.096	60.5	4.91342	5.21007	2.98553	5.6094	5.49967		18.4738	17.4911
2004-07-01	22.3163	21.3519		1.4	1.2	1.6	0.8	4.5	1128.94	10334.2	16.92	7.96654	212.634	305.99	5.5	76.2769	0.45	52.8	3323.3	93.6109	100.011	289.958	59.9	4.91546	5.23048	2.98231	5.62393	5.50413		15.7792	12.452
2004-08-01	20.9964	21.9402		1.29	1.48	1.69	0.82	4.28	1106.62	10179.2	17.15	14.2307	203.808	307.93	5.4	76.6156	0.3	52.8	3335.4	93.6958	100.005	283.696	58.5	4.90997	5.21767	2.97665	5.62773	5.51089		19.8244	22.6703
2004-09-01	22.3395	21.3488		1.53	1.55	1.8	0.82	4.13	1105.91	10168.5	16.02	7.05683	207.309	311.5	5.4	76.6465	0.15	52.7	3343.2	93.7958	99.7186	285.113	57.4	4.9122	5.18311	2.97461	5.5801	5.46378		23.0835	23.3588
2004-10-01	21.1239	21.1002		1.86	1.67	2.0275	0.77	4.1	1131.5	10192.6	16.07	12.3054	206.616	318.54	5.5	77.401	0.44	52.4	3340.3	94.6226	98.5331	292.089	56.3	4.91634	5.20485	2.98091	5.61968	5.50681		21.78	23.2436
2004-11-01	21.8855	19.9163		1.83	1.96	2.18	0.7	4.19	1130.51	10054.4	16.86	8.5735	200.876	313.89	5.4	77.3166	0.01	52.4	3338.4	94.8491	96.3382	291.641	56.2	4.9173	5.21138	2.98272	5.60451	5.48736		22.5955	30.7822
2004-12-01	20.8189	20.8052		2.04	2.18	2.41875	0.7	4.23	1191.37	10590.2	16.18	7.2785	209.675	324.04	5.4	77.8522	0.8	52.5	3348.1	95.5841	95.1882	303.19	57.2	4.91469	5.23253	2.98288	5.60823	5.49571		19.9253	23.6246
2005-01-01	20.2704	20.2292		1.97	2.29	2.57	0.66	4.22	1202.08	10729.4	16.04	8.21405	211.508	322.38	5.3	78.2432	0.17	52.4	3353.1	95.9285	95.5562	309.379	56.8	4.91027	5.22745	2.97771	5.605	5.49122		20.1179	17.6512
2005-02-01	20.1831	19.1562		2.4	2.47	2.75	0.67	4.17	1189.41	10551.9	16.84	8.34444	207.196	322.2	5.4	78.8501	0.38	52.1	3343.5	96.6287	95.8224	309.131	55.5	4.91697	5.18763	2.98588	5.58543	5.45655		26.6972	21.6265
2005-03-01	21.1735	22.1474		2.39	2.7	2.93	0.61	4.5	1210.41	10830	16.1	8.59894	220.705	329.03	5.2	78.3175	-0.29	51.7	3336	96.4907	95.4286	316.654	55.2	4.91645	5.23961	2.99636	5.61291	5.50174		23.0069	23.0785
2005-04-01	20.8968	20.8089		2.83	2.74	3.12	0.75	4.34	1172.92	10404.3	16.78	18.4696	219.715	334.39	5.2	78.4859	0.53	51.4	3332.9	96.6809	96.3596	310.346	52.2	4.91982	5.22242	3.00587	5.60669	5.48676		23.9683	19.6035
2005-05-01	19.9953	21.1076		2.97	2.88	3.21938	0.77	4.14	1162.16	10251.7	16.68	8.38347	217.916	337.59	5.1	78.5415	0	51.4	3343.6	96.7925	96.6163	303.901	50.8	4.92115	5.23928	3.00603	5.63766	5.50974		22.7173	21.4248
2005-06-01	22.2086	22.1909		3.02	2.91	3.35	0.89	4	1202.27	10549.9	17	5.42119	216.197	330.39	5	78.5562	0.37	51.4	3358.7	97.19	97.485	315.409	52.4	4.91719	5.21289	3.00358	5.63155	5.50914		23.7402	24.237
2005-07-01	21.1431	20.1529		3.36	3.1	3.52875	0.9	4.18	1194.44	10303.4	17.12	6.50807	213.991	329.1	5	78.1204	-0.05	51.2	3354.2	96.8981	98.1417	319.158	52.8	4.91723	5.2118	3.00053	5.63517	5.50745		32.797	34.5867
2005-08-01	22.261	23.2768		3.3	3.41	3.71	0.86	4.26	1235.35	10623.1	18.64	6.95962	219.54	325.84	4.9	78.3872	0.22	50.9	3350.4	97.2223	97.3178	330.505	52.4	4.91861	5.20724	2.99752	5.63274	5.50856		30.9063	30.4162
2005-09-01	21.9112	20.9432		3.57	3.4	3.855	0.89	4.2	1221.59	10459.6	17.46	6.59901	217.449	329.56	5	77.3265	-0.6	50.3	3322.1	95.3463	98.2019	331.217	56.8	4.91009	5.10181	2.99299	5.59864	5.43878		28.0105	39.2203
2005-10-01	20.8358	20.8086		3.93	3.54	4.07688	0.94	4.46	1226.7	10535.5	17.45	18.1799	224.534	329.5	5	78.3227	0.61	50.2	3334.3	96.4981	99.0796	340.617	57.2	4.91439	5.14983	2.99619	5.64391	5.4665		31.1484	24.5238
2005-11-01	21.9042	19.928		3.99	3.87	4.26063	0.98	4.54	1202.76	10406.8	17.54	5.39899	220.989	331.25	5	78.9123	0.7	50.6	3359.4	97.5646	99.2186	337.18	56.7	4.91902	5.16348	2.99649	5.62622	5.48834		28.3393	27.9247
2005-12-01	21.1522	21.1371		4.03	3.88	4.44	0.94	4.47	1264.67	10912.6	16.97	7.02958	236.561	332.37	4.9	78.8423	0.29	50.8	3373	98.0222	98.4123	353.814	55.1	4.91929	5.18929	2.9966	5.62325	5.4912		24.2594	28.9182
2006-01-01	21.2356	20.2246		4.09	4.07	4.54438	0.95	4.42	1268.8	10847.4	15.8	7.05464	247.249	355.81	4.7	79.3486	0.46	50.4	3374	98.2044	100	360.42	55	4.91971	5.19446	2.99592	5.63111	5.4811		24.8872	25.3977
2006-02-01	19.8809	18.8148		4.47	4.37	4.69	0.92	4.57	1282.46	10954	15.91	6.48536	258.694	370.64	4.8	78.9894	0.09	50.3	3384.5	98.2404	100.263	366.754	55.8	4.92155	5.14889	3.00482	5.57958	5.44643		24.2567	28.5404
2006-03-01	23.1442	23.1798		4.52	4.49	4.83	0.89	4.72	1291.24	11053.5	15.43	5.45251	256.966	371.03	4.7	78.8294	0.21	50	3386.5	98.4742	100.54	370.182	54.3	4.92101	5.19268	3.00538	5.60207	5.48035		23.7541	23.6352
2006-04-01	19.1846	19.1611		5	4.55	5	0.88	4.99	1297.81	11144.9	15.23	6.16909	261.901	376.48	4.7	78.9985	-0.11	49.6	3388.2	98.7765	100.053	379.267	55.2	4.91834	5.18313	3.00824	5.60545	5.47096		20.6716	26.5093
2006-05-01	21.9701	22.0007		4.84	4.7	5.14563	0.77	5.11	1305.19	11343.3	14.19	13.3806	283.484	395.85	4.6	78.6999	0.01	49.4	3381.5	98.7884	97.8661	380.237	53.7	4.91588	5.20322	3.00556	5.64715	5.50433		23.7105	26.4919
2006-06-01	22.0957	22.0811		5.02	4.71	5.27063	0.83	5.11	1285.71	11260.3	13.68	21.0282	287.639	403.67	4.6	78.8358	0.01	49.3	3391.9	99.1069	99.1976	364.823	52	4.9175	5.19001	3.00362	5.63102	5.507		25.3421	27.8704
2006-07-01	21.053	20.0203		5.05	4.96	5.48	0.91	5.09	1280.19	11228	13.78	14.5166	290.565	398.93	4.7	78.4689	-0.28	49.1	3393.9	99.0357	99.3764	365.573	53	4.92421	5.19843	3.0014	5.63698	5.50122		23.6251	27.5692
2006-08-01	22.8738	22.8955		5.27	4.99	5.4675	0.89	4.88	1270.92	11125.7	14.19	4.69252	289.756	406.39	4.7	78.9452	0.18	49	3394.1	99.4583	98.8326	363.021	53.7	4.91969	5.19377	3.00193	5.65858	5.51518		24.0652	24.6132
2006-09-01	20.7778	19.7898		5.25	4.89	5.39063	0.93	4.72	1311.01	11464.1	14.21	5.24895	289.334	402.07	4.5	78.8441	-0.02	49.3	3424.2	99.2544	98.5666	375.308	52.2	4.91882	5.17876	3.00192	5.63821	5.50691		23.9136	22.429
2006-10-01	21.9037	21.8834		5.34	4.76	5.37	0.94	4.73	1331.32	11670.4	16.09	4.39089	288.985	408.77	4.4	78.3033	-0.27	49.5	3463.7	99.1514	98.3545	379.421	51.4	4.92019	5.19963	3.00497	5.61576	5.49592		22.1039	19.5759
2006-11-01	22.1823	21.1638		5.23	4.94	5.37	0.86	4.6	1367.81	12031	16.42	5.92195	307.043	425.64	4.5	78.1977	-0.14	49.6	3479.4	99.0974	97.3672	390.555	50.3	4.91941	5.18163	3.00294	5.59121	5.47221		21.7038	19.2481
2006-12-01	19.8963	19.9386		5.27	4.9	5.36563	0.9	4.56	1396.71	12194.1	15.49	3.58967	322.047	432.9	4.4	79.1942	0.75	49.6	3481.8	100.112	96.7882	395.178	51.4	4.91707	5.2062	2.99318	5.59588	5.47161		20.9282	21.6599
2007-01-01	21.9148	20.9462		5.17	4.94	5.36	0.98	4.76	1416.6	12474.5	15.51	4.49047	312.795	428.97	4.6	78.6717	-0.49	49.4	3494.7	99.7226	97.8341	407.212	49.5	4.91892	5.1996	2.99823	5.62827	5.50043		20.1509	18.642
2007-02-01	20.163	19.1363		5.29	5	5.36	0.92	4.72	1445.94	12673.7	17.81	14.7686	307.234	428.26	4.5	78.74	0.19	49.1	3488.9	100.692	97.6771	416.652	51.9	4.92192	5.15625	2.99515	5.53255	5.40181		22.1629	20.5121
2007-03-01	22.2003	22.1437		5.31	5	5.3475	0.92	4.56	1403.17	12234.3	17.09	15.9427	320.964	440.55	4.4	79.217	0.24	48.7	3487.3	100.886	97.4334	405.62	50.7	4.92097	5.20057	3.00093	5.63613	5.50756		21.9679	21.5433
2007-04-01	19.9949	20.0099		5.3	4.91	5.35	0.97	4.69	1424.55	12382.3	20.11	5.75402	316.098	458.32	4.5	79.5038	-0.11	48.4	3512	101.578	96.131	414.098	52.6	4.92099	5.19147	3.00612	5.61832	5.48404		21.7561	22.1645
2007-05-01	23.0199	21.9594		5.26	4.76	5.355	0.91	4.75	1486.3	13136.1	20.1	6.96573	332.358	469.34	4.4	79.2523	0.04	48.1	3504.3	101.648	95.4019	427.762	52.5	4.91827	5.2083	3.0113	5.64379	5.50538		20.0929	21.5186
2007-06-01	21.1048	21.2075		5.23	4.66	5.36	0.93	5.1	1536.34	13668.1	19.22	15.8684	332.482	469.96	4.6	79.3274	-0.06	48	3512.3	101.674	95.1344	443.77	52.6	4.91633	5.18257	3.01166	5.60915	5.47775		22.2118	27.9346
2007-07-01	22.1605	21.2101		5.31	4.81	5.36	0.89	5	1519.43	13535.4	17.93	21.5192	330.901	480.42	4.7	79.1569	-0.39	48	3520.7	101.563	93.7308	440.418	52.4	4.92137	5.19361	3.00421	5.62979	5.48872		18.9197	18.3779
2007-08-01	22.896	22.9033		5.3	4.75	5.35953	1.01	4.67	1465.81	13362.4	17.26	52.939	337.611	483.87	4.6	78.7759	-0.08	48.1	3556.2	101.775	94.0677	423.87	50.9	4.91684	5.18769	2.99735	5.62599	5.50489		20.2005	22.803
2007-09-01	20.1764	19.2041		4.96	4.35	5.66875	0.83	4.52	1489.42	13448.9	20.41	20.4509	341.996	475.78	4.7	78.855	-0.08	48	3549.9	102.028	92.8671	426.495	51	4.91815	5.1675	2.99425	5.61213	5.49024		29.4786	36.6284
2007-10-01	23.2879	23.3141		4.92	3.83	5.23	0.83	4.53	1547.04	14087.5	21.55	15.0626	370.529	495.46	4.7	78.5804	-0.27	47.9	3545.7	101.729	90.7424	444.521	51.1	4.92542	5.19223	2.99307	5.60465	5.4819		25.6252	30.234
2007-11-01	21.9631	20.8932		4.59	3.71	4.8775	0.84	4.15	1508.44	13567.9	21.44	56.3684	349.932	492.07	4.7	78.9055	-0.06	47.6	3529.7	102.319	89.6738	445.578	50.5	4.9231	5.17904	2.9902	5.5973	5.47729		18.9299	20.5258
2007-12-01	20.1336	20.1706		4.66	2.99	5.14063	1.12	4.1	1472.42	13314.6	19.39	23.4533	355.66	479.28	5	78.8499	-0.45	47.6	3533.6	102.307	90.5257	429.934	49	4.92456	5.19983	2.98468	5.60092	5.48411		18.8759	20.0378
2008-01-01	21.9785	20.9229		3.06	3.18	4.68063	1.14	3.74	1447.16	13044	17.45	48.3179	371.27	478.22	5	78.5841	-0.25	47.4	3537.4	102.169	90.0046	428.548	50.3	4.92622	5.20021	2.98993	5.62389	5.4949		19.9157	23.3979
2008-02-01	21.1785	20.2262		3.12	2.06	3.095	1.25	3.74	1395.42	12743.2	20.09	32.2564	391.56	481.23	4.9	77.933	-0.78	47.2	3568.9	101.767	89.0044	396.356	47.6	4.92718	5.17405	2.99275	5.56484	5.44629		20.1108	20.4345
2008-03-01	20.0289	20.0234		3.01	1.67	3.01438	1.33	3.51	1331.34	12258.9	20.53	63.3767	447.947	521.58	5.1	77.5419	-0.79	46.8	3586.9	101.399	87.2136	382.17	48.3	4.9285	5.20647	2.99895	5.59165	5.47525		18.9611	17.1056
2008-04-01	22.2202	22.2342		2.38	1.38	2.68375	1.43	3.68	1370.18	12654.4	19.46	29.0373	400.408	508.4	5	76.7673	-0.67	46.5	3598.7	100.724	86.8306	385.994	48.8	4.92604	5.19146	3.00161	5.602	5.47621		18.6056	19.6329
2008-05-01	22.2948	21.2461		2.16	1.42	2.78438	1.32	3.88	1409.34	13010	18.76	17.5099	393.675	518.75	5.4	76.3961	-0.79	46.2	3583.1	100.14	87.1605	401.178	48.8	4.92916	5.20259	2.99581	5.60201	5.47652		20.6389	20.7466
2008-06-01	21.2116	21.2235		1.98	1.82	2.67625	1.39	4.1	1385.67	12503.8	16.19	33.149	394.312	494.17	5.6	75.9236	-0.7	45.7	3554.1	99.9141	87.742	401.176	49.8	4.92916	5.1879	2.99309	5.60416	5.47788		19.8619	19.7522
2008-07-01	22.7848	21.7862		2.11	1.84	2.7875	1.45	4.01	1284.91	11382.3	17.36	44.6585	433.861	503.61	5.8	75.1638	-1.21	45.5	3550.2	99.4943	87.3415	366.392	50	4.93413	5.20542	2.99346	5.60944	5.49706		20.8217	21.6898
2008-08-01	20.8526	20.8784		2.04	1.63	2.79438	1.48	3.89	1260.31	11326.3	16.93	34.646	397.476	487.91	6.1	74.263	-1.23	45.6	3562.2	97.9367	89.6887	356.776	49.2	4.92924	5.19059	2.99661	5.60921	5.50522		21.2599	19.3085
2008-09-01	21.7604	20.863		1.94	1.69	2.81	1.53	3.69	1277.58	11516.9	16.24	237.579	377.1	465.54	6.1	71.7009	-2.49	45.7	3590.8	93.6585	92.042	339.205	44.8	4.92185	5.07631	2.99515	5.54015	5.4038		18.7712	20.6304
2008-10-01	22.2932	22.3045		1.15	0.84	4.15	1.85	3.81	1161.06	10831.1	16.04	580.885	338.878	440.1	6.5	71.3649	-1.1	46.2	3670.7	94.5845	98.0079	321.634	38.9	4.92934	5.16693	2.99869	5.61201	5.4951		25.5922	29.1916
2008-11-01	19.7217	18.6754		0.22	0.49	2.85875	3.04	3.53	966.3	9319.83	15.77	442.305	280.823	361.36	6.8	69.6475	-2.29	47.1	3760.6	93.3455	99.1766	268.031	36.5	4.9281	5.18282	3.00253	5.58706	5.47467		29.8135	31.6473
2008-12-01	21.8558	21.8611		0.52	0.07	2.22	3.49	2.42	816.21	8149.09	15.57	121.164	262.412	341.26	7.3	67.3488	-2.59	47.6	3875.2	90.7183	97.5747	234.469	33.1	4.92156	5.19916	3.00435	5.59197	5.46538		26.0502	27.1514
2009-01-01	21.0793	19.9905		0.14	0.08	1.4125	3.35	2.52	931.8	9034.69	16.41	119.714	281.439	336.03	7.8	65.2468	-2.95	47.4	3903.9	88.4683	98.4962	253.162	34.9	4.91497	5.20267	3.01575	5.60951	5.48164		25.7065	25.8539
2009-02-01	20.0622	19.2524		0.23	0.27	1.225	2.9	2.87	825.44	7936.83	15.96	121.344	271.238	336.27	8.3	65.3432	-1.19	47.1	3903.6	87.936	101.275	233.408	35.6	4.91801	5.16642	3.01905	5.52977	5.40494		23.8859	25.5983
2009-03-01	22.2264	22.334		0.22	0.28	1.26625	2.79	2.82	700.82	6763.29	15.46	181.909	257.611	333.5	8.7	64.286	-2.27	47	3938.6	86.5503	101.552	206.049	36	4.91747	5.20891	3.02581	5.58641	5.46349		23.5848	27.9723
2009-04-01	21.1021	21.1171		0.16	0.22	1.17688	3.06	2.93	811.08	7761.6	14.81	75.5104	276.352	339.52	9	63.9651	-1.57	46.9	3936.3	85.8598	98.9086	233.296	39.8	4.91953	5.1996	3.02977	5.55491	5.44904		12.926	12.2795
2009-05-01	21.5304	20.5468		0.22	0.15	1.00688	2.72	3.29	877.52	8212.41	15.27	70.4769	295.476	365.62	9.4	63.3746	-1.13	46.8	3957.7	84.9991	95.7515	254.131	42	4.91932	5.22189	3.02645	5.55117	5.43571		11.7949	11.4276
2009-06-01	22.134	22.1289		0.21	0.13	0.65	2.27	3.72	942.87	8721.44	14.73	28.0598	320.961	398.45	9.5	63.3062	-0.87	46.4	3929.7	84.7277	94.8356	274.744	45.8	4.92041	5.19887	3.02233	5.55398	5.43784		14.4242	14.0526
2009-07-01	23.0975	22.0209		0.2	0.17	0.5875	1.75	3.56	923.33	8504.06	14.52	37.7105	299.028	407.79	9.5	64.4713	0.15	46.4	3933	85.7091	94.3979	269.106	49.2	4.92538	5.22359	3.02173	5.56434	5.45011		11.9919	11.9595
2009-08-01	20.9575	21.0351		0.18	0.19	0.47188	1.41	3.59	1002.63	9286.56	13.71	21.7772	316.291	432.75	9.6	65.2998	0.01	46.3	3919.8	86.6333	93.1632	291.177	53.5	4.92339	5.22517	3.01772	5.5399	5.43654		12.2529	12.521
2009-09-01	22.0161	21.0471		0.15	0.14	0.33438	1.25	3.4	998.04	9310.6	14.18	19.1263	307.283	446.1	9.8	66.0612	-0.22	46.3	3911.9	87.3615	92.5145	292.163	54.2	4.9254	5.2221	3.01793	5.54737	5.44345		12.9177	12.2472
2009-10-01	22.1879	22.1896		0.11	0.1	0.28438	1.16	3.39	1029.85	9509.28	15.38	39.3965	307.15	426.12	10	66.1582	-0.31	46.3	3912.6	87.5488	91.2618	300.128	55.9	4.92822	5.23365	3.01682	5.5279	5.42412		12.5503	13.3491
2009-11-01	21.0989	20.0215		0.11	0.06	0.27938	1.11	3.4	1042.88	9789.44	15.11	19.5963	329.133	440.08	9.9	66.957	0.05	46.2	3913.2	87.9144	90.7855	300.008	54.3	4.92902	5.20908	3.01911	5.52264	5.41863		12.7063	12.0725
2009-12-01	21.9947	22.0648		0.13	0.06	0.25531	1.19	3.59	1108.86	10471.6	15.1	9.33435	352.024	471.63	9.9	66.9623	-0.3	46.3	3909	88.2318	91.1326	313.52	55.8	4.92616	5.2279	3.01442	5.51396	5.40357		13.1517	13.3886
2010-01-01	19.8341	18.8375		0.05	0.08	0.25438	1.04	3.73	1132.99	10584	16.22	21.9523	360.594	494.19	9.8	67.8411	0.16	46.1	3889	89.1936	91.0111	319.514	56.7	4.92542	5.22409	3.01817	5.54446	5.42037		12.647	11.7369
2010-02-01	20.1857	19.1972		0.14	0.1	0.24906	0.95	3.69	1089.19	10185.5	17.01	22.7292	335.045	471.27	9.8	67.9512	-0.35	46.1	3915.4	89.5089	92.1987	310.192	55.8	4.92717	5.19172	3.02077	5.49755	5.3897		12.9458	15.0783
2010-03-01	23.1369	23.1084		0.14	0.13	0.25169	1.04	3.73	1115.71	10403.8	18.47	5.30213	344.558	488.52	9.9	68.9674	0.47	45.9	3912.8	90.1449	91.3055	315.464	59.3	4.92851	5.23294	3.02737	5.55662	5.46177		11.2873	12.8763
2010-04-01	21.1169	21.0657		0.17	0.16	0.2915	1	3.85	1178.1	10927.1	18.64	17.9383	342.267	505.56	9.9	69.6985	0.38	45.9	3926	90.474	90.6552	334.664	59	4.92947	5.2089	3.02907	5.57492	5.46503		10.9427	13.1456
2010-05-01	20.7068	19.7214		0.2	0.17	0.35313	0.94	3.42	1202.26	11151.8	20.51	84.0249	348.16	508.32	9.6	70.7279	0.31	45.8	3953.2	91.7131	93.2793	333.172	58.8	4.93072	5.22383	3.02852	5.57563	5.47611		13.213	14.6549
2010-06-01	22.0246	22.0601		0.2	0.16	0.53625	1.26	3.2	1070.71	10024	17.1	52.9711	323.818	476.76	9.4	70.8369	-0.15	45.9	3963.6	91.9287	93.6526	302.876	56	4.92897	5.20786	3.03002	5.57208	5.47395		14.4735	17.4493
2010-07-01	22.0946	21.0983		0.17	0.17	0.53331	1.36	3.01	1027.37	9732.53	16.36	38.3378	327.361	474.13	9.4	71.3322	0.14	45.9	3960.8	92.2737	92.0353	291.806	55.7	4.9305	5.21546	3.02678	5.5943	5.4884		14.8898	15.8525
2010-08-01	21.9218	21.8266		0.18	0.16	0.44469	1.11	2.7	1125.86	10674.4	16.25	22.1961	367.515	489.07	9.5	71.5822	-0.16	45.8	3978.1	92.615	91.2301	317.257	57.4	4.92999	5.22754	3.02747	5.58325	5.47105		16.9048	17.8113
2010-09-01	22.2009	21.2226		0.19	0.13	0.29563	1.21	2.65	1080.29	10269.5	16.06	23.3718	377.775	506.79	9.5	71.7495	-0.2	45.8	3985.8	92.8668	90.2459	308.361	56.4	4.93102	5.22653	3.02891	5.54983	5.44226		14.0729	12.0003
2010-10-01	21.0317	21.0477		0.2	0.16	0.29063	1.04	2.54	1146.24	10829.7	15.97	10.8097	393.005	529.3	9.4	71.8835	-0.13	45.7	3994.5	92.6138	87.6961	322.624	57	4.93274	5.24191	3.03075	5.53834	5.4228		14.9631	14.5028
2010-11-01	22.0753	21.0769		0.2	0.13	0.28594	1.03	2.76	1184.38	11124.6	15.2	17.3706	428.461	546.44	9.8	72.0577	-0.2	45.7	3993.8	92.6772	87.8117	331.191	58	4.93417	5.22342	3.02448	5.52229	5.41658		12.1594	9.46594
2010-12-01	23.201	22.1712		0.2	0.16	0.30344	1.06	3.29	1206.07	11255.8	15.43	8.32136	437.08	556.4	9.3	72.504	0.06	45.6	3992.3	93.5741	88.5142	334.524	57.3	4.93354	5.24013	3.01646	5.53794	5.43064		12.3942	10.8771
2011-01-01	21.1367	20.0304		0.13	0.15	0.30281	1.11	3.39	1271.87	11670.8	15.74	8.6323	474.1	584.07	9.1	72.6556	0.03	45.4	3989	93.3793	87.4299	349.121	59.9	4.9387	5.23145	3.02119	5.57647	5.45435		12.7098	12.6899
2011-02-01	20.2145	19.1233		0.18	0.15	0.3105	0.98	3.58	1307.59	12040.2	15.86	10.6553	499.75	609.99	9	72.8722	-0.37	45.2	4004.9	93.0051	86.8049	355.053	59.8	4.93531	5.17999	3.02258	5.47547	5.3601		12.2745	11.5572
2011-03-01	23.1114	23.2058		0.15	0.14	0.3095	0.91	3.41	1306.33	12058	16.03	23.4726	505.47	622.24	9	73.4164	0.39	44.7	4009.7	93.978	86.0309	355.842	59.7	4.93044	5.24094	3.02733	5.56158	5.45435		12.9597	12.2677
2011-04-01	20.1481	20.1402		0.11	0.07	0.301	0.91	3.46	1332.41	12376.7	15.65	6.39602	503.44	624.97	9.1	73.0143	-0.5	44.5	4018.4	93.6525	84.5761	358.031	59.7	4.93038	5.22235	3.02977	5.547	5.42352		13.1024	14.7347
2011-05-01	21.8835	20.8305		0.09	0.05	0.27225	0.8	3.17	1361.22	12807.4	16.46	9.31132	495.39	618.36	9	73.0478	-0.33	44.3	4037	93.7878	84.6665	362.327	54.2	4.92922	5.24145	3.03044	5.56349	5.44846		14.8775	16.586
2011-06-01	21.9457	21.8709		0.1	0.05	0.25288	0.76	3	1314.55	12290.1	16.45	22.9475	482.73	611.88	9.1	73.1184	-0.01	44.3	4070.6	94.0378	84.5158	351.063	55.8	4.93378	5.22446	3.0254	5.54921	5.44256		13.8723	13.3162
2011-07-01	21.0806	20.0151		0.08	0.02	0.24575	0.75	3	1339.67	12582.8	16.22	18.4782	454.64	600.57	9	73.5413	0.16	44.3	4133.5	94.5146	83.9168	352.775	51.4	4.93627	5.22695	3.01808	5.55897	5.45873		14.0839	17.5611
2011-08-01	22.9893	22.8873		0.17	0.1	0.25722	0.95	2.3	1286.94	12132.5	16.11	192.051	476.24	596.78	9	73.8563	-0.01	44.1	4204.9	95.1263	84.5792	339.389	52.5	4.93872	5.24457	3.00914	5.53906	5.44249		16.5001	15.0382
2011-09-01	21.7956	20.8002		0.08	0.02	0.32944	1.05	1.98	1204.42	11493.6	16.1	69.4559	490.33	571.74	9	74.0224	-0.26	44.1	4205	95.0732	87.2816	315.391	52.5	4.93514	5.22637	3.00182	5.52733	5.42718		17.0929	16.5358
2011-10-01	21.1454	21.3537		0.06	0.02	0.37761	1.31	2.15	1099.23	10655.3	16.95	74.0086	421.86	533.39	8.8	74.3574	0.16	44.2	4217	95.7291	87.9421	288.831	51.8	4.93773	5.2624	3.0047	5.53296	5.44111		14.5079	16.1852
2011-11-01	22.0274	21.159		0.08	0.01	0.43167	1.31	2.01	1218.28	11658	17.05	76.796	435.29	533.61	8.6	74.1541	-0.35	44.2	4231.5	95.7455	88.5584	313.084	52.2	4.94262	5.25806	3.00456	5.52464	5.41785		15.7726	14.995
2011-12-01	20.9517	20.9828		0.08	0.01	0.52722	1.31	1.98	1244.58	12020	16.78	30.0353	425.89	527	8.5	74.5316	0.25	44.3	4251.4	96.2147	89.3612	316.531	53.1	4.9441	5.27758	3.00181	5.53207	5.43142		16.3039	16.2022
2012-01-01	21.0722	20.0001		0.04	0.02	0.5825	1.42	1.97	1277.06	12397.4	16.77	4.08692	431.69	519.45	8.3	75.1355	0.34	44.1	4272	96.8051	88.6905	317.412	54.1	4.94648	5.28211	3.00597	5.52919	5.42218		16.1379	15.3479
2012-02-01	21.2049	20.1742		0.11	0.06	0.5371	1.32	1.97	1324.09	12716.5	14.8	6.237	446.51	547.52	8.3	75.361	-0.01	43.9	4285.8	97.1033	87.2416	334.553	52.4	4.94798	5.25955	3.0081	5.48316	5.39497		14.6967	14.5079
2012-03-01	22.0103	21.9314		0.11	0.08	0.4797	1.26	2.17	1374.09	12980.3	15.11	12.1159	452.07	549.12	8.2	74.8591	-0.4	43.6	4296.5	96.5973	87.6672	347.633	53.4	4.94663	5.29256	3.01852	5.51688	5.43439		15.1775	14.9416
2012-04-01	19.9489	20.0411		0.09	0.08	0.46815	1.27	2.05	1419.04	13264.5	15.58	15.7123	442.5	540.93	8.2	75.1688	0.06	43.5	4312.9	97.3006	87.8878	352.695	54.8	4.94885	5.27784	3.02243	5.50286	5.41343		16.7331	18.1138
2012-05-01	22.6912	21.626		0.16	0.09	0.46585	1.2	1.8	1405.82	13279.3	16.09	14.9609	431.5	543.38	8.2	74.849	-0.18	43.5	4341	97.5046	89.2885	344.984	53.5	4.94655	5.29547	3.02519	5.53736	5.44517		16.4026	12.2468
2012-06-01	20.9403	20.9939		0.16	0.07	0.46785	1.34	1.62	1278.04	12118.6	16.26	34.4328	400.05	510.05	8.2	74.9983	-0.33	43.6	4375.6	97.4903	90.5224	313.354	49.7	4.94512	5.27476	3.02453	5.53495	5.44058		27.1091	29.0894
2012-07-01	22.1535	21.088		0.09	0.1	0.4606	1.43	1.53	1365.51	12871.4	15.07	15.4679	430.45	503.36	8.2	74.7994	-0.27	43.6	4397.3	97.7234	89.9621	333.187	49.8	4.94751	5.29966	3.01813	5.52453	5.43146		26.6189	34.4818
2012-08-01	23.1828	23.1913		0.14	0.1	0.4416	1.5	1.68	1375.14	12971.1	15.13	7.27128	455.64	496.18	8.1	74.6102	-0.46	43.4	4402.1	97.313	89.3084	335.69	49.6	4.94806	5.29417	3.01382	5.52798	5.42911		25.1943	35.6964
2012-09-01	19.9689	18.9161		0.13	0.1	0.41435	1.38	1.72	1404.94	13035.9	15.83	10.5167	463.81	518.62	7.8	74.3722	-0.11	43.2	4415.6	97.2405	87.9944	341.762	51.5	4.94478	5.29654	3.01632	5.49728	5.40042		19.4273	23.0291
2012-10-01	22.9425	22.88		0.15	0.09	0.35525	1.29	1.75	1444.49	13515.1	15.6	9.18503	467.43	531.98	7.8	74.1721	-0.26	43.2	4432.5	97.561	87.8607	350.173	51.7	4.9482	5.33457	3.0189	5.49341	5.40026		20.4071	21.3874
2012-11-01	22.0577	21.0761		0.17	0.09	0.31275	1.05	1.65	1427.59	13232.6	15.41	19.0265	452.32	500.54	7.7	74.5638	0.27	43.4	4470.3	97.9589	88.27	349.551	49.5	4.95046	5.3273	3.0201	5.48493	5.39003		23.653	32.1903
2012-12-01	20.0021	20.0692		0.16	0.1	0.3105	0.99	1.72	1409.46	12965.6	15.08	10.3571	459.5	515.56	7.9	75.0387	0.15	43.6	4523.7	98.2061	87.4979	350.477	50.2	4.94829	5.34298	3.01413	5.47561	5.37239		22.1611	30.09
2013-01-01	22.0803	21.122		0.09	0.08	0.305	0.94	1.91	1462.42	13412.5	15.98	9.06801	444.98	528.52	8	74.7883	-0.36	43.4	4523.3	98.199	87.4236	365.43	53.1	4.9447	5.34157	3.01916	5.49521	5.39204		21.6494	26.6757
2013-02-01	19.9296	18.8888		0.14	0.06	0.2955	0.95	1.98	1513.17	14009.8	16.4	12.4274	453.66	545.37	7.7	75.0988	0.23	43.1	4499.9	98.6835	88.2917	378.224	54.2	4.94403	5.30118	3.02233	5.41501	5.31004		20.4023	27.003
2013-03-01	19.9781	20.1127		0.14	0.11	0.2841	0.93	1.96	1518.2	14089.7	16.45	5.04533	430.71	535.27	7.5	75.0217	-0.28	43	4541.9	99.0994	88.7791	379.491	51.3	4.94501	5.34956	3.02555	5.47065	5.36623		19.3863	26.2054
2013-04-01	21.8648	21.9311		0.16	0.08	0.2821	0.88	1.76	1562.17	14572.9	16.89	16.6273	417.1	538.78	7.6	74.7257	-0.3	43	4566.9	98.9898	88.0302	384.572	50.7	4.94873	5.34479	3.02675	5.48434	5.367		20.0333	26.2715
2013-05-01	22.9674	21.9756		0.14	0.06	0.2731	0.83	1.93	1582.7	14701	17.29	10.1556	408.54	523.29	7.5	74.9257	0.14	42.9	4583.2	99.0782	88.4423	392.854	49	4.94968	5.35622	3.02501	5.49886	5.38016		15.1604	16.7341
2013-06-01	20.0405	20.1026		0.09	0.05	0.27325	0.89	2.3	1640.42	15254	18.34	22.7688	414.69	526.72	7.5	75.0323	-0.16	42.8	4596.7	99.2141	89.149	397.48	50.9	4.9501	5.33908	3.01902	5.47195	5.36536		16.427	15.4402
2013-07-01	23.1085	22.1753		0.1	0.04	0.2731	1.03	2.58	1614.96	14975	18.28	4.72865	382.49	520.91	7.3	74.3863	-0.52	42.8	4607.5	98.9132	89.7041	389.748	55.4	4.95414	5.36768	3.01509	5.50419	5.39757		18.2807	18.7166
2013-08-01	22.1193	22.057		0.08	0.04	0.2656	0.89	2.74	1706.87	15628	18.48	9.67765	375.66	520.74	7.2	75.0101	0.27	42.8	4621.9	99.4891	89.6144	409.023	55.7	4.95343	5.3684	3.01414	5.50204	5.39981		17.3374	18.2621
2013-09-01	20.9048	19.9046		0.07	0.02	0.2595	0.83	2.81	1639.77	14834	18.11	6.04882	385.46	521.49	7.2	75.0581	0.09	42.7	4642.1	100.017	89.1639	398.051	56.2	4.95031	5.37133	3.01703	5.47869	5.37603		14.6279	14.9618
2013-10-01	23.014	22.8855		0.08	0.02	0.24585	0.83	2.62	1695	15191.7	17.89	14.3837	381.33	518.46	7.2	75.2052	-0.01	42.8	4689	99.9038	88.1585	412.522	56.4	4.95179	5.38124	3.0206	5.47402	5.36515		18.8031	27.6187
2013-11-01	21.0211	19.9273		0.08	0.04	0.23775	0.75	2.72	1761.64	15615.5	18.04	6.51792	379.26	514.98	6.9	75.2248	0.27	42.9	4685.6	100.148	88.9127	425.731	57.3	4.95319	5.37578	3.01709	5.44958	5.34684		19.2739	19.5045
2013-12-01	21.0242	21.1228		0.07	0.05	0.23885	0.74	2.9	1800.9	16008.8	17.65	7.38123	373.64	523.77	6.7	75.1211	-0.14	42.9	4698.7	100.358	89.0899	432.078	56.5	4.95357	5.39077	3.00994	5.47088	5.38187		22.2565	22.9258
2014-01-01	21.9225	20.9872		0.07	0.07	0.24285	0.79	2.86	1831.98	16441.3	16.97	13.0359	371.38	531.3	6.6	74.3155	-0.73	42.8	4708.7	99.9828	89.9823	437.255	51.3	4.95399	5.39862	3.01377	5.46008	5.37156		19.7616	23.9958
2014-02-01	20.0516	19.1049		0.07	0.05	0.2356	0.65	2.71	1741.89	15372.8	17.21	12.5356	371.399	523.82	6.7	75.0645	0.45	42.6	4738.3	100.749	90.1101	418.117	53.2	4.95687	5.35784	3.01755	5.40882	5.30443		28.2776	28.9331
2014-03-01	20.9797	20.9856		0.06	0.05	0.23565	0.68	2.72	1845.73	16168	15.78	8.69033	400.05	534.33	6.7	75.7751	0.44	42.3	4745.3	101.739	89.9369	436.22	53.7	4.95398	5.41025	3.02157	5.45778	5.35312		19.5191	25.6317
2014-04-01	21.0096	20.9676		0.08	0.04	0.2281	0.73	2.71	1885.52	16532.6	14.04	13.6269	409.207	538.52	6.2	75.8011	0.03	42.2	4760.4	101.802	89.4051	444.819	54.9	4.95508	5.40789	3.02475	5.4594	5.35533		18.153	17.332
2014-05-01	22.0259	21.061		0.09	0.03	0.22285	0.61	2.56	1883.68	16558.9	15.36	5.55734	414.671	543.31	6.3	76.0678	0.12	42	4780.7	102.212	89.089	444.544	55.4	4.95747	5.42813	3.02384	5.4639	5.3467		20.6347	26.062
2014-06-01	21.0559	21.0532		0.08	0.04	0.22715	0.54	2.6	1924.97	16743.6	14.89	2.8147	403.324	541.96	6.1	76.3741	0.13	42	4797.3	102.564	89.1918	454.01	55.3	4.96059	5.41872	3.01923	5.42342	5.32639		19.4712	22.5663
2014-07-01	22.8872	21.8631		0.1	0.02	0.2318	0.55	2.54	1973.32	16956.1	13.79	9.49122	394.362	532.45	6.2	76.8557	0.32	42	4816.8	102.843	88.9478	461.462	57.1	4.96191	5.43812	3.01271	5.46888	5.37389		18.7825	21.6754
2014-08-01	20.9497	20.9597		0.09	0.03	0.2381	0.57	2.42	1925.15	16493.4	14.36	5.46498	375.044	531.29	6.1	76.4673	-0.25	42	4830	102.65	89.7617	453.868	59	4.96372	5.44227	3.00947	5.46071	5.36483		22.1528	26.7448
2014-09-01	21.8346	20.9076		0.07	0.03	0.2336	0.67	2.53	2002.28	17067.6	15.12	7.20727	376.044	527.36	5.9	76.5914	0.02	42	4843.8	102.965	91.0782	467.686	56.6	4.96674	5.4355	3.00993	5.44002	5.35189		16.7532	17.3808
2014-10-01	22.8144	22.7624		0.09	0.02	0.2326	0.78	2.3	1946.16	16804.7	15.23	29.44	357.196	511.08	5.7	76.5917	0.02	42.1	4870.2	102.97	92.195	455.404	59	4.97253	5.45819	3.01815	5.44194	5.34557		19.4518	18.0166
2014-11-01	19.6141	18.638		0.07	0.02	0.23235	0.85	2.33	2017.81	17366.2	15.94	1.96893	368.739	506.74	5.8	77.1945	0.24	42.3	4896.8	103.602	93.5408	464.006	58.7	4.9697	5.44673	3.02023	5.43178	5.34014		25.2374	28.7051
2014-12-01	21.621	21.6007		0.13	0.03	0.2346	0.9	2.21	2053.44	17776.8	15.77	19.462	374.833	504.6	5.6	77.1391	0.07	42.6	4944.5	103.592	95.4115	473.54	55.1	4.97321	5.47197	3.02194	5.46458	5.35021		21.2664	28.965
2015-01-01	20.8891	19.8584		0.06	0.02	0.2556	0.96	1.88	2058.2	17833	14.92	23.9465	358.723	491.95	5.7	76.7684	-0.28	42.8	5003.3	102.798	97.1603	471.936	53.5	4.96752	5.46369	3.03349	5.46731	5.34697		37.5506	45.018
2015-02-01	20.3886	19.1222		0.06	0.02	0.2521	1	1.98	2020.85	17361	15.91	6.83029	337.524	481.08	5.5	76.2744	-0.46	42.6	5041.1	102.155	98.5193	473.805	52.9	4.96722	5.42441	3.04386	5.41435	5.29843		43.2569	50.6592
2015-03-01	21.779	21.944		0.06	0.02	0.26095	0.86	2.04	2117.39	18288.6	16.97	16.8286	339.131	471.56	5.4	76.5822	-0.04	42.4	5034.2	101.808	100.492	497.298	51.5	4.97196	5.47285	3.05467	5.4745	5.37173		33.1966	37.256
2015-04-01	21.4201	21.4903		0.12	0.03	0.27075	0.97	1.94	2059.69	17698.2	16.96	5.74343	341.213	468.52	5.4	76.6156	-0.03	42.3	5049.2	101.228	99.5782	491.931	51.5	4.97222	5.46199	3.0583	5.44904	5.33491		25.0857	27.8751
2015-05-01	20.98	20.0404		0.13	0.01	0.27975	0.91	2.2	2108.29	18024.1	17.14	8.91237	341.115	473.36	5.6	76.6602	-0.34	42.1	5046.5	100.754	98.7814	502.016	52.8	4.97284	5.46788	3.0574	5.46919	5.35142		23.1017	26.8898
2015-06-01	21.9524	21.985		0.12	0.02	0.2825	0.89	2.36	2111.73	18040.4	17.93	10.4792	335.33	466.86	5.3	76.407	-0.11	41.9	5051.7	100.453	99.5662	502.633	53.5	4.97626	5.44826	3.05411	5.4596	5.34167		27.6256	28.5358
2015-07-01	22.6235	21.5597		0.13	0.01	0.2836	1	2.32	2077.42	17757.9	18.68	11.5978	346.75	462	5.2	76.9993	0.32	41.9	5065.8	101.11	101.386	490.593	52.7	4.97837	5.46654	3.04919	5.47234	5.35824		28.3225	26.326
2015-08-01	21.1342	21.1544		0.08	0.08	0.3037	1.09	2.17	2098.04	17598.2	17.93	58.4695	315.674	447.88	5.1	76.7342	-0.31	42	5087.3	100.88	103.019	494.076	51.1	4.97809	5.46491	3.0496	5.48517	5.37878		26.0656	29.1611
2015-09-01	21.822	20.8682		0.14	0.03	0.334	1.2	2.17	1913.85	16058.4	18.14	40.5349	310.462	441.44	5	76.5713	-0.12	42	5121.9	100.608	103.613	448.104	50.2	4.97693	5.45379	3.05087	5.4483	5.33614		22.8346	23.9591
2015-10-01	22.0765	22.0922		0.13	-0.02	0.324	1.38	2.07	1923.82	16272	18.82	17.5989	309.902	434.49	5	76.4565	-0.24	42	5130.5	100.151	102.652	445.95	50.1	4.97768	5.46446	3.06083	5.43789	5.34276		24.7602	28.5945
2015-11-01	20.8069	19.796		0.07	0.08	0.3341	1.37	2.26	2104.05	17828.8	17.75	9.77771	312.741	413.56	5.1	76.1892	-0.36	42.1	5161.8	99.3817	104.357	480.803	48.6	4.97953	5.4471	3.06112	5.43859	5.34465		21.1371	24.4272
2015-12-01	21.6717	21.8029		0.13	0.21	0.4222	1.44	2.24	2102.63	17888.3	17.88	28.3849	301.777	400.71	5	75.9397	-0.29	42.3	5191.8	98.8572	105.156	483.182	48.2	4.9793	5.45866	3.05856	5.48003	5.3891		33.7017	28.3401
2016-01-01	19.9283	18.894		0.2	0.22	0.6117	1.45	2.09	2012.66	17148.9	19.68	43.0151	297.284	406.24	4.8	76.2387	0.06	42.2	5247.2	99.4086	107.449	468.599	48.2	4.97811	5.4552	3.06703	5.47844	5.37303		29.7776	28.7679
2016-02-01	21.1538	20.1006		0.38	0.35	0.6186	1.38	1.78	1939.38	16449.2	20.45	26.0135	302.269	417.7	4.9	75.9392	-0.21	42.2	5286	98.8946	106.113	443.227	49.5	4.97471	5.41955	3.07455	5.46526	5.36077		25.1402	30.3004
2016-03-01	22.2198	22.2963		0.36	0.33	0.6316	1.46	1.89	1978.35	16865.1	21.09	12.7416	304.497	422.6	5	75.8315	-0.35	42	5296.4	98.1385	103.972	443.925	51.8	4.9749	5.45041	3.07915	5.49141	5.39512		25.2796	21.5489
2016-04-01	21.4229	21.398		0.37	0.23	0.6291	1.17	1.81	2072.78	17792.8	21.99	8.7876	308.684	440.43	5.1	75.6468	-0.12	41.8	5313.3	98.4364	102.493	457.686	50.8	4.97399	5.4252	3.08078	5.46932	5.35859		29.3342	23.554
2016-05-01	22.0834	21.1466		0.3	0.22	0.6329	1.06	1.81	2081.43	17891.2	20.77	9.34573	323.682	456.26	4.8	75.5265	-0.32	41.6	5328.8	98.2096	103.562	462.271	51.3	4.97166	5.43751	3.0817	5.49914	5.39049		24.6131	27.2325
2016-06-01	22.0259	21.9956		0.37	0.3	0.6813	1.04	1.64	2099.33	17789.7	19.42	28.6441	320.806	450.21	4.9	75.6593	0.11	41.5	5341.7	98.6766	104.011	466.316	53.2	4.97428	5.41541	3.07772	5.47947	5.35565		27.412	24.5908
2016-07-01	20.7113	19.7246		0.41	0.27	0.65335	0.98	1.5	2102.95	17949.4	18.77	4.79276	326.018	453.47	4.8	75.6773	0.05	41.6	5369.4	98.8371	104.687	463.405	52.6	4.97878	5.42895	3.07502	5.51388	5.39965		39.281	43.4067
2016-08-01	23.2256	23.1705		0.4	0.29	0.7591	0.92	1.56	2170.84	18404.5	18.85	2.77551	309.835	458.82	4.9	75.3666	-0.2	41.5	5395.3	98.7302	103.865	479.778	49.4	4.97436	5.43034	3.07253	5.50514	5.39529		29.6417	36.9315
2016-09-01	22.1151	21.1867		0.4	0.33	0.83567	0.95	1.63	2170.86	18419.3	19.5	16.7311	302.615	456.74	5	75.4891	-0.11	41.4	5406	98.6287	104.744	482.255	51.5	4.97521	5.40874	3.06693	5.48569	5.3824		24.3244	22.0362
2016-10-01	20.98	20.954		0.29	0.32	0.85789	0.86	1.76	2161.2	18253.8	18.68	3.64052	304.513	461.49	4.9	75.5887	-0.03	41.4	5421.3	98.7126	105.819	482.759	51.9	4.98107	5.43599	3.07419	5.47809	5.37045		25.1757	22.4364
2016-11-01	22.124	21.1465		0.41	0.35	0.88094	0.84	2.14	2111.72	18037.1	18.59	9.46372	308.935	466.56	4.7	75.5067	-0.22	41.4	5444.2	98.3004	108.238	476.864	53.2	4.98598	5.42663	3.07402	5.48964	5.38146		25.4404	30.1858
2016-12-01	21.2548	21.177		0.41	0.47	0.94167	0.79	2.49	2191.08	19191.9	19.13	5.96044	312.884	491.23	4.7	75.491	0.34	41.4	5444.2	98.9063	109.955	487.353	54.5	4.98077	5.43659	3.07177	5.48225	5.38442		26.0627	29.0641
2017-01-01	20.9729	19.9781		0.55	0.53	0.99872	0.78	2.43	2257.83	19881.8	19.51	2.63549	313.42	493.74	4.7	75.6921	-0.11	41.2	5452.3	98.7349	109.739	500.801	56	4.97613	5.43949	3.07986	5.52257	5.41964		31.1887	38.603
2017-02-01	20.0007	19.0495		0.66	0.5	1.03456	0.7	2.42	2279.55	19890.9	20.92	2.23913	329.384	509.22	4.6	75.726	-0.07	41.1	5471.8	98.4178	108.336	508.967	57.7	4.97628	5.40591	3.08645	5.4486	5.34352		28.5751	30.3972
2017-03-01	22.9089	22.8834		0.66	0.62	1.09278	0.69	2.48	2395.96	21115.5	21.14	5.75304	336.489	506.82	4.4	75.5658	0.04	41	5502.7	99.0726	107.643	528.304	57.2	4.97478	5.45344	3.08994	5.49926	5.40332		24.5095	27.2648
2017-04-01	18.9637	18.955		0.82	0.78	1.14983	0.7	2.3	2358.84	20650.2	19.13	3.93548	322.23	512.28	4.4	76.5169	0.31	40.9	5521.4	100.055	106.642	525.685	54.8	4.97346	5.43621	3.08389	5.4909	5.39117		22.8801	26.4478
2017-05-01	22.9615	21.977		0.91	0.82	1.17372	0.7	2.3	2388.33	20913.5	19.89	5.00098	330.262	505.39	4.4	76.4348	0.01	40.9	5547	100.139	106.005	533.069	54.9	4.97808	5.45446	3.07965	5.52194	5.42013		23.1868	19.6532
2017-06-01	21.9139	21.9173		0.91	0.96	1.21806	0.69	2.19	2430.06	21144.2	19.35	4.4756	325.477	506.96	4.3	76.5059	0.15	40.8	5553.2	100.315	104.596	542.454	57.8	4.98101	5.43664	3.07215	5.49102	5.38503		21.2071	18.6053
2017-07-01	21.2028	21.1849		1.06	1.04	1.30072	0.7	2.32	2429.01	21479.3	20.24	2.58844	335.735	505.44	4.3	76.368	-0.15	40.9	5576.8	100.142	102.871	541.348	56.3	4.9843	5.45733	3.06531	5.48937	5.38982		22.3684	18.391
2017-08-01	23.0002	22.8913		1.16	1.06	1.31056	0.68	2.21	2476.35	21963.9	20.91	7.53376	325.71	506.79	4.4	76.2959	0	40.7	5579.3	99.6878	101.915	550.504	58.8	4.98106	5.45749	3.05644	5.49622	5.39025		23.2986	22.3069
2017-09-01	21.1949	21.1882		1.16	1	1.31611	0.67	2.2	2476.55	21987.6	19.63	2.72255	328.204	517.73	4.3	76.4196	0.16	40.5	5568.2	99.7829	101.281	550.495	60.8	4.98171	5.45557	3.05813	5.46624	5.34185		19.152	16.8297
2017-10-01	22.1366	22.1106		1.06	1	1.33556	0.72	2.36	2529.12	22557.6	19.84	2.03145	326.783	508.95	4.2	77.3454	0.53	40.5	5586.4	101.04	103.084	562.17	58.7	4.98398	5.47669	3.05257	5.47996	5.37678		23.964	22.4496
2017-11-01	22.0773	22.1155		1.16	1.16	1.38483	0.73	2.35	2579.36	23435	19.27	3.55337	336.839	497.97	4.2	77.4518	0.18	40.5	5582.3	101.226	103.248	576.701	58.2	4.98587	5.48079	3.04701	5.47171	5.36216		20.9888	17.8895
2017-12-01	20.1097	20.1088		1.16	1.25	1.49463	0.72	2.4	2642.22	24231.6	19.4	3.13059	337.219	500.29	4.1	77.2966	0.18	40.6	5590	101.388	102.936	579.531	59.7	4.98177	5.49061	3.03522	5.48853	5.38246		23.7773	23.67
2018-01-01	22.0676	22.143		1.33	1.42	1.69693	3.52	2.58	2695.81	24824	19.61	7.05315	343.958	515.76	4	77.0662	-0.27	40.3	5575.3	101.345	100.781	587.827	59.1	4.98385	5.49137	3.03543	5.50336	5.39542		22.2392	16.9091
2018-02-01	19.9107	19.9117		1.42	1.46	1.78698	0.72	2.86	2821.98	26186.7	18.63	53.6166	347.558	525.91	4.1	77.914	0.49	40.2	5576.6	101.707	100.19	611.397	60.8	4.98494	5.45839	3.03715	5.42878	5.3221		19.2081	19.3516
2018-03-01	21.1426	21.1151		1.42	1.6	2.02457	0.71	2.84	2677.67	24609	18.6	37.457	351.399	525.76	4	78.033	0.15	40.1	5595.6	102.278	100.411	582.649	59.3	4.98655	5.51114	3.03759	5.48357	5.37331		17.7439	14.2202
2018-04-01	21.1451	21.1187		1.67	1.74	2.32084	0.81	2.87	2581.88	23644.2	17.81	18.6371	335.351	523.16	4	78.6437	0.39	39.9	5591.8	103.434	100.536	567.042	57.3	4.98733	5.49828	3.04161	5.49311	5.39376		16.9157	16.4575
2018-05-01	23.0739	22.9668		1.7	1.82	2.35375	0.8	2.98	2654.8	24099	17.09	9.22712	348.954	522.41	3.8	78.0038	-0.19	39.7	5599	102.474	103.516	584.718	58.7	4.98723	5.50982	3.03916	5.50109	5.38535		19.8536	18.069
2018-06-01	21.0598	21.2164		1.7	1.88	2.31781	0.87	2.91	2734.62	24635.2	18.47	6.32278	351.838	522.37	4	78.5406	0.23	39.7	5615.9	103.251	105.066	592.026	60.2	4.99	5.50406	3.03148	5.50756	5.4059		22.8567	23.7359
2018-07-01	21.8832	21.8625		1.91	1.95	2.3425	0.91	2.89	2726.71	24307.2	19.33	6.45016	326.625	514.09	3.8	78.6373	0.06	39.7	5625	103.459	105.045	584.714	58.1	4.99356	5.52865	3.02924	5.49967	5.39096		24.1642	21.4571
2018-08-01	23.0924	23.0378		1.91	1.99	2.34825	0.89	2.89	2813.36	25333.8	20.16	4.71274	323.758	507.24	3.8	78.8938	0.28	39.7	5635.5	104.18	105.623	602.079	61.3	4.99603	5.54793	3.0284	5.50981	5.39385		22.6772	25.9882
2018-09-01	20.138	20.1035		1.91	2.09	2.31563	0.86	3	2896.72	25952.5	20.74	2.43331	315.305	490.46	3.7	78.8747	-0.03	39.6	5635.4	104.166	105.837	607.867	59.8	4.99513	5.53565	3.03209	5.47227	5.35754		21.1256	24.0171
2018-10-01	22.829	22.784		2.18	2.19	2.39813	0.9	3.15	2924.59	26651.2	20.23	45.6434	322.619	481.63	3.8	78.5726	-0.18	39.5	5627	104.048	106.559	611.852	57.7	4.99873	5.55236	3.03689	5.46762	5.35789		21.7384	20.3288
2018-11-01	21.531	21.5362		2.2	2.27	2.5815	0.9	3.12	2740.37	25380.7	19.47	28.3764	322.441	482.84	3.8	78.2488	-0.12	39.7	5636.7	103.96	107.721	572.231	59.3	4.9995	5.55213	3.04098	5.44431	5.35459		18.9108	18.7852
2018-12-01	19.8748	19.8231		2.2	2.34	2.75125	1.07	2.83	2790.37	25826.4	19.58	67.931	328.568	487.63	3.9	78.3867	-0.18	39.8	5685.5	103.869	107.771	581.692	54.1	4.99641	5.5685	3.03808	5.4466	5.34243		24.7513	23.8382
2019-01-01	22.2967	22.36		2.4	2.37	2.79388	1.16	2.71	2510.03	23346.2	19.43	30.114	318.717	479.26	4	77.7847	-0.28	39.7	5715.8	103.268	106.123	532.115	56.6	4.98879	5.56587	3.04065	5.48117	5.36979		27.7381	28.6626
2019-02-01	20.1377	20.1333		2.4	2.35	2.73263	1.2	2.68	2706.53	25063.9	21.06	5.32403	328.923	480.98	3.8	77.4518	-0.31	39.6	5717.2	102.816	106.145	570.895	54.2	4.98862	5.51354	3.0417	5.38525	5.27128		31.1386	39.9715
2019-03-01	21.0731	21.1056		2.4	2.39	2.5985	1.08	2.57	2803.69	26026.3	20.16	12.409	325.587	488.16	3.8	77.3935	-0.06	39.3	5706.7	102.9	106.533	589.846	55.3	4.98859	5.56731	3.04455	5.44099	5.32279		26.4602	26.9036
2019-04-01	21.1309	21.1296		2.41	2.38	2.5955	1.05	2.53	2867.19	26258.4	18.9	2.40606	329.47	494.58	3.6	76.9281	-0.52	39.1	5698.7	102.383	106.672	600.907	52.8	4.98985	5.5615	3.04859	5.45598	5.32213		22.2076	19.425
2019-05-01	22.7719	22.6652		2.45	2.38	2.5755	0.95	2.4	2923.73	26430.1	20.65	18.3164	320.624	484.17	3.7	76.9945	0	39	5730.9	102.576	107.442	612.292	52.1	4.98907	5.57605	3.05152	5.48669	5.3459		31.2353	38.9485
2019-06-01	20.0819	20.1979		2.4	2.3	2.4785	0.99	2.07	2744.45	24819.8	19.97	11.2368	323.993	468.09	3.6	77.2443	0.07	39	5778	102.593	106.802	576.951	51.7	4.99026	5.56405	3.04464	5.44545	5.33155		25.108	30.2508
2019-07-01	22.9734	23.0205		2.39	2.16	2.33188	1.05	2.06	2964.33	26717.4	19.48	5.34674	325.38	454.68	3.7	76.7871	-0.33	39	5796.7	102.201	106.523	614.618	51.2	4.98827	5.56678	3.03599	5.47367	5.33261		22.5898	23.4844
2019-08-01	21.8789	21.9149		2.14	2.03	2.28675	0.88	1.63	2953.56	26583.4	19.23	43.5311	317.836	446.61	3.7	77.3217	0.13	39	5824	102.909	108.391	611.206	49.1	4.99321	5.58755	3.03138	5.46387	5.33299		20.1237	23.8854
2019-09-01	21.072	21.0223		2.13	1.94	2.13275	0.89	1.7	2906.27	26118	19.18	5.57827	309.987	443.18	3.5	76.7701	-0.41	38.9	5847.6	102.579	108.597	601.042	47.8	4.98598	5.57694	3.02956	5.41723	5.28889		20.8799	21.3713
2019-10-01	22.9904	23.0125		1.88	1.78	2.08863	0.9	1.71	2940.25	26573	19.7	15.1031	323.675	439.96	3.6	76.2101	-0.65	38.9	5885.7	101.778	108.07	607.949	48.3	4.99405	5.59873	3.03524	5.42582	5.28667		31.3237	36.9994
2019-11-01	21.0804	21.0533		1.57	1.49	1.8905	0.87	1.81	3066.91	27347.4	20.61	3.80858	330.538	437.36	3.6	76.7466	0.09	38.9	5915.7	102.098	107.85	629.672	48.1	4.99626	5.59105	3.03377	5.38578	5.24187		22.737	28.1597
2019-12-01	21.1199	21.209		1.56	1.57	1.90013	0.91	1.86	3113.87	27783	21.41	4.27878	327.465	435.04	3.6	76.6587	-0.37	38.9	5931.6	101.763	107.214	637.259	47.8	4.99487	5.60465	3.02847	5.45323	5.326		33.2687	35.8721
2020-01-01	21.7592	21.6757		1.55	1.51	1.90025	0.86	1.76	3257.85	28868.8	20.55	11.1902	340.471	452.49	3.5	76.5911	-0.15	38.8	5954	101.303	106.613	658.188	50.9	4.99372	5.60027	3.0315	5.42483	5.29827		23.2269	32.6813
2020-02-01	19.7429	19.7369		1.59	1.54	1.741	0.84	1.5	3248.92	28399.8	19.84	68.9625	325.712	457.81	3.5	76.8616	0.24	38.7	5968.4	101.704	107.931	656.458	50.1	4.98921	5.57111	3.03644	5.39088	5.2766		34.2977	41.733
2020-03-01	20.7181	20.9398		1.58	1.1	1.25375	0.93	0.87	3090.23	26703.3	19.98	710.335	321.882	454.1	4.4	73.6099	-4.25	38.7	6193.2	97.8746	111.808	620.167	49.1	4.99055	5.59841	3.04856	5.41361	5.29044		30.4996	39.3255
2020-04-01	21.5907	25.2567		0.06	0.09	1.4365	1.83	0.66	2470.5	20943.5	20.74	143.075	290.688	416.4	14.7	62.3428	-17.99	39	6639.2	84.959	113.427	505.015	41.5	4.98945	5.55305	3.06702	5.3369	5.21902		42.1169	42.7863
2020-05-01	21.7575	22.4251		0.05	0.12	0.54088	1.47	0.67	2830.71	23723.7	21.08	40.861	295.658	412.24	13.2	65.1154	4.62	39	6968.4	86.3345	112.75	565.472	43.1	4.93695	5.47876	3.06816	5.38134	5.27576		32.8664	38.3033
2020-06-01	22.3561	22.2462		0.05	0.14	0.33713	1.31	0.73	3055.73	25475	21.1	71.9448	303.962	419.4	11	70.0259	6.14	38.8	7048.3	91.7523	110.099	605.26	52.6	4.93561	5.49609	3.07506	5.39972	5.28282		30.4636	34.2135
2020-07-01	23.1109	23.062		0.08	0.14	0.2985	1.18	0.62	3115.86	25735	20.89	16.0795	312.748	418.03	10.2	72.6274	2.53	38.6	7069.5	95.2439	109.448	619.059	54.2	4.94442	5.5329	3.0705	5.38599	5.26266		23.4423	19.7107
2020-08-01	21.0954	21.1195		0.1	0.1	0.249	1.1	0.65	3294.61	26664.4	20.62	7.43392	329.17	437.78	8.4	73.7191	1.21	38.5	7072	96.1173	108.213	646.722	56	4.94931	5.51579	3.06143	5.3635	5.22512		21.2032	20.9165
2020-09-01	21.8224	21.9152		0.09	0.12	0.25113	1.01	0.68	3526.65	28645.7	19.49	49.0744	345.18	452.09	7.9	73.7772	0.45	38.4	7139.1	96.0711	107.813	680.666	55.4	4.94916	5.51559	3.05687	5.35555	5.20932		23.2325	22.8057
2020-10-01	21.8528	21.805		0.09	0.09	0.234	1.1	0.79	3380.8	27816.9	20.48	38.1284	346.37	455.86	6.9	74.5992	0.91	38.4	7196.3	96.825	107.262	660.351	59.3	4.95089	5.51072	3.05403	5.35916	5.21508		21.4332	24.886
2020-11-01	21.5093	21.5076		0.09	0.09	0.22013	1.1	0.87	3310.24	26925	19.32	23.4029	357.541	468.07	6.7	75.0847	0.15	38.4	7275.9	97.1183	105.903	648.48	57.5	4.95861	5.52619	3.05646	5.35882	5.22299		18.287	17.217
2020-12-01	22.1766	22.1439		0.09	0.09	0.232	0.97	0.93	3662.45	29823.9	19	6.78177	374.668	486.05	6.7	75.4493	0.44	38.4	7311.7	98.138	103.98	719.71	60.7	4.95837	5.53947	3.0506	5.38	5.2482		15.9782	15.8204
2021-01-01	20.1624	20.1573		0.09	0.09	0.23725	0.84	1.08	3700.65	30223.9	19.25	23.3525	398.077	513.6	6.3	76.7414	1.16	38.2	7388.4	99.2645	103.319	739.343	58.7	4.96222	5.53814	3.04702	5.39	5.25379		18.0286	21.0742
2021-02-01	20.3463	20.342		0.08	0.07	0.1955	0.75	1.26	3773.86	30211.9	19.61	18.0961	408.553	534.9	6.2	74.0036	-1.54	38	7448.4	96.2231	103.963	749.783	60.8	4.94643	5.44349	3.05371	5.33072	5.19452		13.9852	15.4424
2021-03-01	22.965	22.9681		0.07	0.05	0.18425	0.73	1.61	3901.82	31535.5	19.79	19.0719	420.032	551.91	6.1	76.3791	2.21	37.8	7491.2	98.8621	105.422	770.757	64.7	4.96202	5.5464	3.057	5.41184	5.25623		15.6671	13.1564
2021-04-01	21.1223	21.1609		0.07	0.02	0.19975	0.76	1.64	4019.87	33153.2	19.81	10.5928	419.248	563.5	6.1	76.383	-0.07	37.4	7539.8	99.0246	105.189	788.025	60.7	4.96252	5.53089	3.05022	5.39455	5.24195		18.5713	17.4975
2021-05-01	21.0717	21.1159		0.05	0.04	0.17538	0.67	1.62	4192.66	34113.2	20.95	14.9672	461.111	581.11	5.8	77.1535	0.16	37.1	7601.9	99.7785	104.239	808.669	61.2	4.96669	5.54788	3.04319	5.42375	5.25685		17.9786	15.1211
2021-06-01	22.1653	22.1929		0.06	0.02	0.1285	0.66	1.52	4202.04	34575.3	21.26	6.07135	472.142	602.52	5.9	77.152	0.21	36.8	7551.1	100.192	105.118	817.093	60.6	4.9696	5.53273	3.02914	5.44599	5.29712		17.6505	17.6485
2021-07-01	22.0529	22.0404		0.1	0.05	0.14475	0.7	1.32	4319.94	34633.5	21.74	11.2739	445.534	607.04	5.4	78.0238	0.74	36.6	7574	100.872	106.561	834.062	59.5	4.97672	5.54798	3.02533	5.43592	5.29741		13.5072	14.8166
2021-08-01	21.9329	21.8699		0.07	0.05	0.12375	0.67	1.28	4387.16	34838.2	21.22	5.98696	450.954	623.86	5.2	77.7656	0.04	36.6	7629.4	100.837	106.961	838.876	59.9	4.9744	5.54353	3.01821	5.43158	5.2863		14.4091	15.2315
2021-09-01	22.1544	22.1914		0.08	0.05	0.11888	0.69	1.37	4524.09	35312.5	19.69	13.9344	445.979	617.8	4.8	77.1417	-0.04	36.5	7645.8	99.8498	107.141	859.263	61.1	4.97578	5.5154	3.01624	5.42816	5.29171		17.1901	15.6156
2021-10-01	21.1498	21.2221		0.08	0.04	0.13313	0.68	1.58	4357.04	34326.5	20.06	11.5436	448.74	623.42	4.5	78.4194	0.85	36.2	7644.5	101.36	108.058	827.83	60.8	4.9815	5.55446	3.02004	5.40179	5.26743		15.3107	12.9298
2021-11-01	21.6857	21.591		0.08	0.05	0.14088	0.66	1.56	4613.67	35913.8	19.26	13.2343	461.968	648.49	4.2	78.828	0.51	36	7665.1	101.961	109.157	869.098	61.1	4.98475	5.54834	3.01488	5.40525	5.27878		32.8496	28.7278
2021-12-01	23.2132	23.2767		0.08	0.06	0.17463	0.65	1.47	4513.04	34022	18.32	25.1842	459.469	637.94	3.9	78.7495	0.09	35.9	7671.5	101.759	110.374	846.118	58.7	4.982	5.55873	3.00641	5.4235	5.29948		22.9527	23.0072
2022-01-01	21.3273	21.3293		0.07	0.09	0.216	0.66	1.76	4796.56	36585.1	20.5	27.8006	471.097	647.93	4	78.4425	0.48	35.6	7679	102.146	109.799	884.775	57.6	4.98272	5.5513	3.00088	5.40394	5.29736		23.1545	16.957
2022-02-01	20.2188	20.1805		0.08	0.2	0.30271	0.65	1.93	4546.54	35405.2	22.14	36.7633	494.852	646.02	3.8	79.3341	0.5	35.2	7638.9	102.899	109.849	845.813	58.6	4.98636	5.49862	2.99449	5.37435	5.23672		23.5852	21.9496
2022-03-01	23.2661	23.2362		0.08	0.32	0.51086	0.77	2.13	4306.26	33294.9	20.84	47.4681	540.944	656.44	3.6	79.8162	0.19	34.8	7556.2	103.572	111.07	806.63	57.1	4.98881	5.56347	2.99135	5.41815	5.29869		34.5238	37.82
2022-04-01	20.0657	20.1269		0.33	0.52	0.962	0.88	2.75	4545.86	34818.3	21.3	49.5875	550.187	686.18	3.6	80.1002	0.21	34.6	7498.1	104.271	111.621	838.42	55.4	4.985	5.54789	2.98464	5.39343	5.25956		34.574	35.9404
2022-05-01	22.2644	22.2189		0.33	0.9	1.36329	0.89	2.9	4155.38	33061.5	21.19	77.2782	548.24	682.08	3.6	79.6842	-0.25	34.2	7427.4	104.165	114.248	781.113	56.1	4.98489	5.56082	2.97228	5.41295	5.2812		23.3955	22.0171
2022-06-01	21.8869	20.8627		0.83	1.12	1.626	1	3.14	4101.23	32813.2	19.23	72.0343	531.329	657.75	3.6	79.007	-0.34	33.7	7316.4	103.946	115.146	771.6	53	4.98658	5.54901	2.95958	5.41289	5.28827		29.2877	23.0723
2022-07-01	20.9615	20.9169		1.58	1.66	2.29286	1.04	2.9	3825.33	31097.3	18.51	31.9571	464.581	612.05	3.5	79.2488	0.24	33.8	7327.5	104.482	117.093	721.384	52.8	4.99209	5.5645	2.9504	5.43307	5.31072		24.2079	20.645
2022-08-01	22.7831	22.8412		2.33	2.48	2.80214	1.18	2.9	4118.63	32798.4	18.44	33.4095	461.051	604.92	3.7	79.3072	0.18	33.8	7317.5	104.47	116.651	766.421	52.8	4.99514	5.57001	2.93694	5.41395	5.29298		28.7499	22.8969
2022-09-01	21.8453	21.7965		2.33	2.88	3.14414	1.07	3.52	3966.85	31656.4	18.56	49.3369	459.803	592.21	3.5	79.3886	0.07	33.7	7246	104.829	119.542	739.708	50.9	4.99706	5.56792	2.92706	5.38179	5.27432		30.339	24.6697
2022-10-01	21.1657	21.1965		3.08	3.34	3.74829	1.12	3.98	3678.43	29490.9	19.01	65.0396	460.423	565.8	3.7	79.5683	0	33.6	7184.9	104.797	121.111	691.615	49	4.99783	5.584	2.92337	5.40226	5.28651		30.8064	16.3481
2022-11-01	21.8107	21.8853		3.08	4.06	4.45971	1.2	3.89	3856.1	32653.2	19.76	63.4274	465.373	551.56	3.6	78.6247	-0.51	33.6	7157.7	104.186	118.576	721.117	49	4.99837	5.5697	2.90582	5.39838	5.27319
2022-12-01	21.0359	21.0124		3.83	4.22	4.765	1.19	3.62	4076.57	34395	19.09	27.174	473.617	571.46	3.5	77.5318	-0.49	33.7	7113.9	103.433	116.144	764.944	46.7	4.9919	5.57551	2.90424	5.39586	5.26947
2023-01-01	20.9845	20.982		4.33	4.4	4.78186	1.13		3824.14	33136.4	18.25	22.8646	475.416	570.78							114.053	728.022	47.4	4.99366	5.59064	2.9198	5.41576	5.28914
2023-02-01	0.961324	0.938592				4.79629				34093	17.64											779.75
											18.71
											18.75
											20.1
											19.52
											20.48
											20.83
											21.15
											21.34
											19.81
											20.06
											19.87
											17.51
											20.13
											20.85
											21.34
											21.26
											20.11
											20.25
											20.81
											21.09
											19.91
											21.57
											21.48
											19.26
											19.28
											18.77
											18.08
											19.36
											19.28
											19.02
											19.19
											20.85
											20.01
											20.1
											20.36
											18.94
											19.46
											19.04
											18.85
											18.51
											19.27
											19.77
											20.17
											20.45
											20.1
											20.2
											21.19
											20.74
											21.5
											21.82
											21.22
											21.53
											21
											19.7
											17.82
											19.13
											18.76
											20.4
											19.92
											19.06
											19.58
											19
											19.36
											20.54
											22.28
											23.51
											21.77
											21.3
											20.96
											20.82
											21.84
											22.02
											21.39
											21.48
											22.29
											21.94
											20.64
											20.05
											19.77
											22.46
											22.77
											23.75
											24.52
											23.11
											24.45
											24.37
											22.64
											21.09
											23.83
											24.74
											24.1
											24.73
											24.26
											24.51
											24.76
											24.53
											24.95
											25.27
											24.31
											24.4
											23.89
											24.64
											25.99
											25.17
											25.74
											23.77
											24.1
											23.48
											22.74
											22.08
											22
											22.64
											22.96
											22.26
											22.23
											22.91
											22.32
											22.27
											21.54
											21.61
											20.29
											20.77
											22.31
											19.75
											20.26
											19.99
											20.05
											20.53
											21.69
											20.72
											19.53
											19.86
											22.99
											23.17
											31.12
											31.22
											33.75
											38.2
											35.09
											32.09
											32.24
											32.18
											32.57
											36.27
											36.63
											36.38
											37.84
											36.64
											33.66
											31.58
											31.55
											29.93
											27.32
											26.65
											29.8
											28.95
											27.43
											26.01
											25.66
											23.92
											23.84
											22.65
											23.22
											23.36
											24.55
											27.63
											27.92
											27.37
											26.11
											26.33
											27.19
											29.18
											28.56
											29.86
											30.27
											29.27
											26.79
											24.38
											24.01
											23.42
											24.36
											25.66
											25.07
											26.01
											28.69
											28.02
											25.17
											23.75
											23.45
											21.65
											21.65
											22.53
											23.16
											23.32
											23.97
											22.27
											22.06
											21.65
											21.47
											21.36
											20.67
											20.55
											21.29
											20.51
											21.55
											20.66
											20.38
											19.73
											19.84
											20.76
											19.66
											19.88
											19
											18.99
											19.35
											18.62
											18.63
											18.55
											19.19
											19.04
											19.58
											20.93
											19.14
											20.23
											19.43
											18.89
											18.25
											18.71
											18.51
											18.66
											18.29
											17.76
											18.69
											19.98
											20.51
											22.54
											22.81
											23.47
											24.66
											24.22
											23.37
											21.98
											21.82
											22.47
											23.66
											23.17
											21.51
											22.77
											21.61
											20.89
											22.06
											20.76
											20.39
											19.91
											19.44
											20.6
											21.97
											26.09
											24.17
											22.78
											21.18
											19.34
											20.32
											21.46
											22.79
											23.39
											20.57
											21.05
											20.98
											20.44
											19.64
											20.44
											21.69
											20.39
											19.89
											19.38
											18.99
											22.07
											22.59
											20.74
											21.32
											22.83
											22
											22.85
											21.22
											19.78
											20.58
											20.52
											21.48
											23.57
											22.78
											25.94
											24.8
											22.89
											22.4
											21.92
											21.94
											20.17
											20.02
											20.25
											19.36
											19.57
											19.71
											18
											17.67
											18.63
											18.62
											17.82
											18.16
											17.92
											18.26
											17.88
											17.89
											16.97
											16.23
											17.34
											20.1
											20.32
											23.01
											23.01
											23.13
											25.25
											24.79
											22.66
											24.8
											25.98
											31.06
											29.83
											28.2
											27.02
											28.75
											31.91
											28.55
											29.92
											34.34
											31.86
											28.4
											28.69
											30
											33.14
											31.8
											30.33
											31.14
											38.55
											39.6
											44.28
											36.48
											36.76
											41.43
											43.31
											37.9
											39.66
											45.29
											43.74
											38.57
											36.58
											35.94
											39.23
											38.63
											38.58
											36.62
											32.47
											34.66
											34.55
											34.87
											36.08
											40.95
											43.48
											40.47
											42.81
											41.2
											43.51
											45.74
											42.2
											40.07
											40.23
											38.96
											33.34
											34.82
											33.13
											33.11
											33.21
											31.53
											32.27
											32.38
											32.95
											32.42
											29.5
											28.05
											27.26
											27.76
											27.37
											26.01
											25.7
											28.09
											28.17
											28.47
											29.28
											29.03
											28.9
											27.95
											27.13
											25.5
											22.47
											21.84
											23.28
											22.15
											22.09
											26.01
											24.97
											25.43
											28.7
											25.31
											24.9
											25.58
											25.66
											26.81
											27.72
											31.31
											29.42
											29.96
											27.96
											25.04
											23.86
											22.78
											20.21
											21.48
											23.5
											22.18
											23.34
											24.42
											26.17
											24.46
											23.34
											24.37
											23.28
											25.46
											28.1
											30.11
											32.98
											29.24
											29.24
											28.6
											30.92
											31.95
											31.13
											29.23
											29.73
											28.11
											26.25
											27.67
											28.16
											27.88
											29.48
											29.67
											30.27
											31.36
											30.45
											27.42
											29.76
											29.65
											30.65
											30.45
											29.3
											25.87
											26.49
											27.21
											28.01
											27.88
											28.37
											29.22
											29.04
											26.67
											24.08
											24.54
											25.02
											24.79
											24.37
											24.84
											25.24
											25.15
											25.57
											24.13
											24.32
											25
											27.27
											26.6
											24.33
											24.04
											23.54
											22.73
											23.26
											22.06
											22.19
											22.65
											22.81
											22.59
											21.77
											21.93
											22.73
											24.94
											23.93
											23.9
											26.42
											25.02
											23.31
											22.62
											22.76
											23.53
											23.36
											24.4
											25.06
											25.07
											24.15
											25.62
											25.19
											27.44
											25.36
											26.62
											25.62
											26.13
											25.02
											26.86
											27.28
											27.26
											25.08
											24.46
											24.4
											27.62
											28.9
											27.57
											28.12
											25.39
											26.62
											26.21
											26.2
											23.43
											23.78
											24.02
											23.9
											25.32
											25.9
											26.51
											25.91
											22.4
											21.95
											21.75
											21.81
											21.7
											21.32
											23.06
											21.76
											22.63
											22.51
											21.09
											19.69
											18.66
											20.73
											20.35
											20.24
											17.96
											19.73
											19.95
											19.71
											18.68
											17.42
											19.07
											21.79
											21.46
											23.05
											23.32
											24.98
											23.23
											22.85
											24.52
											24.64
											25.59
											26.27
											27.4
											27.01
											26.6
											27.66
											28.45
											25.39
											25.03
											22.31
											23.07
											21.67
											23.3
											24.39
											22.95
											22.55
											22.4
											20.96
											21.21
											21.83
											24.63
											24.45
											22.93
											24.53
											20.98
											23.44
											23.82
											23.01
											22.03
											22.89
											23.77
											24.56
											25.25
											23.3
											24.03
											25.65
											25.19
											27.84
											27.79
											26.4
											26.06
											26.49
											25.41
											24.93
											24.46
											24.79
											22.06
											23.58
											20.49
											20.63
											22.84
											25.96
											26.05
											28.75
											28.19
											26.56
											23.9
											24.02
											21.64
											23.6
											24.26
											24.2
											21.34
											22.2
											22.09
											23.1
											23.16
											23
											21.66
											21.87
											22.7
											22.26
											22.07
											21.65
											22.74
											20.73
											20.96
											19.76
											19.11
											19.98
											21
											20.26
											22.33
											23.57
											24.18
											22.23
											21.77
											19.32
											20.58
											21.09
											21.25
											21.19
											21.48
											21.72
											23.06
											22.03
											21.91
											21.35
											23.78
											22.66
											22.43
											21.12
											23.07
											22.97
											23.09
											24.76
											24.64
											24.21
											27.01
											26.41
											25.73
											21.72
											21.71
											22.5
											22.84
											21.71
											19.66
											21.5
											21.72
											21.75
											20.82
											24.07
											23.02
											23.03
											23.54
											26.14
											24.95
											23.45
											23.12
											22.01
											21.54
											22.79
											21.25
											22.9
											23.07
											24.42
											24.38
											22.92
											23.51
											23.17
											26
											25.86
											23.89
											24.38
											25.2
											24.68
											23.37
											21.64
											21.06
											19.21
											21.5
											24.31
											23.82
											22.21
											21.24
											22.85
											24.41
											22.34
											20.77
											22.37
											22.96
											21.7
											21.49
											22.26
											23.31
											24.53
											24.86
											24.1
											25.47
											24.11
											24.03
											27.12
											28.41
											27.15
											24.39
											25.99
											27.25
											28.98
											29.4
											33.49
											28.95
											26.12
											27.02
											25.85
											27.37
											25.24
											26.97
											26.19
											26.2
											25.88
											28.5
											31.63
											30.77
											27.53
											28.2
											28.93
											29.87
											27.76
											26.05
											24.86
											24.34
											23.98
											23.96
											25.44
											26
											25.87
											24.32
											24.58
											24.47
											23.62
											23.65
											22.36
											21.48
											22.71
											23.05
											22.48
											22.77
											22.14
											22.32
											21.67
											21.48
											20.68
											20.5
											20.63
											20.88
											20.61
											22
											22.34
											22.45
											21.8
											20.29
											19.7
											19.54
											19.83
											21.16
											20.94
											19.22
											20.33
											20.11
											20.03
											20.03
											19.32
											19.45
											19.75
											19.65
											18.94
											18.94
											19.92
											19.39
											19.67
											19.6
											20.84
											20.74
											20.55
											20
											19.99
											18.62
											19.03
											18.79
											19.18
											19.19
											18.55
											17.88
											17.98
											18.02
											17.48
											17.05
											17.35
											17.47
											17.38
											17.04
											16.53
											16.54
											16.89
											17.69
											16.84
											17.53
											19.82
											20.79
											19.42
											18.46
											18.4
											18.59
											18.32
											18.26
											18.52
											20.25
											19.54
											19.93
											20.18
											20.74
											21.41
											21.88
											21.67
											19.47
											20.57
											21.23
											21.85
											21.54
											21.03
											22.71
											24.02
											24.86
											26.57
											30.51
											27.6
											26.79
											27.84
											28.72
											25.09
											24.24
											24.69
											24.28
											26.65
											28.62
											26.47
											25.46
											23.63
											24.28
											23.92
											23.67
											24.52
											24.91
											25.66
											27.2
											28.53
											29.06
											26.81
											26.15
											25.05
											24.81
											27.43
											26.62
											27.71
											26
											26.93
											27.64
											27.49
											29.65
											27.48
											27.78
											24.99
											25.07
											25.34
											22.41
											23.51
											24.88
											23.63
											24.86
											26.55
											27.7
											27.17
											31.74
											29.66
											27.55
											28.73
											28.14
											26.57
											26.85
											29.99
											26.6
											26.97
											28.67
											29.84
											27.99
											26.8
											25.79
											24.56
											25.28
											24.93
											23.37
											23.24
											23.25
											21.57
											22.03
											22.64
											22.57
											22.61
											22.57
											22.02
											21.66
											21.95
											22.19
											21.98
											21.67
											21.46
											22.03
											21.92
											21.37
											21.52
											20.27
											22.12
											24.69
											25.75
											26.76
											27.21
											25.43
											26.49
											28.35
											28.08
											27.43
											27.12
											25.89
											24.12
											24.29
											25.62
											30.32
											27.55
											29.61
											28.56
											29.91
											29.78
											30.96
											31.93
											32.84
											30.45
											29.04
											27.04
											28.58
											29.17
											28.64
											31.21
											34.72
											34.07
											29.94
											31.69
											31.91
											29.44
											28.46
											26.12
											26.33
											25.61
											24.13
											24.16
											25.38
											28.16
											28.49
											27.4
											25.96
											24.02
											25.48
											24.2
											24.23
											25.78
											23.91
											24.86
											24.44
											24.35
											24
											23.54
											24.26
											23.71
											21.89
											21.47
											21.23
											20.76
											21.35
											22.08
											20.57
											20.6
											22.14
											22.76
											22.64
											21.59
											21.38
											19.58
											20.39
											19.67
											19.92
											20.7
											20.7
											21.45
											23.12
											22.81
											23.17
											22.34
											21.71
											19.38
											20.02
											20.67
											21.2
											20.88
											20.01
											19.06
											18.76
											18.92
											20.09
											21.63
											22.48
											23.25
											24.01
											22.09
											21.14
											22.91
											22.61
											23.6
											22.51
											22.34
											23.74
											25.24
											24
											23.01
											22
											22.69
											21.62
											20.56
											20.09
											19.89
											21.89
											21.01
											22.32
											21.75
											20.55
											20.42
											20.48
											20.91
											21.54
											23.84
											22.87
											24.4
											22.44
											22.23
											19.71
											20.56
											22
											23.03
											25.41
											24.92
											25.85
											26.35
											28.61
											30.99
											31.84
											41.76
											38.87
											40.56
											43.74
											42.66
											37.75
											35.81
											35.26
											34
											31.93
											32.32
											31.18
											31.34
											31.97
											33.39
											35.12
											34.83
											31.6
											31.5
											35.27
											35.31
											32.88
											35.08
											34.95
											34.11
											32.25
											32
											30.95
											29.46
											28.42
											31.64
											33.46
											33.56
											32.31
											30.71
											30.5
											28.8
											29.13
											28.62
											27.44
											29.35
											26.47
											26.56
											25.56
											25.07
											24.46
											24.12
											24.19
											23.25
											23.79
											24
											25.9
											25.18
											23.84
											25.77
											24.08
											23.02
											23.71
											23.49
											25.62
											25.3
											24.87
											25.91
											24.63
											24.26
											23.29
											22.58
											23.67
											22.5
											22.62
											22.29
											21.59
											21.4
											23.8
											22.71
											21.34
											20.45
											21.94
											21.83
											22.13
											22.36
											22.6
											23.58
											22.7
											23.45
											22.25
											22.52
											23.61
											21.88
											21.15
											21.01
											21.14
											24.35
											23.22
											21.09
											21.12
											24.87
											25.45
											26.09
											25.11
											23.26
											21.78
											21.62
											20.85
											21.77
											22.37
											24.43
											22.66
											23.8
											22.86
											21.84
											21.68
											21.49
											21.59
											19.96
											20.5
											20.3
											19.94
											20.04
											19.27
											19.84
											19.59
											19.46
											19.2
											18.42
											18.93
											18.16
											18.46
											18.15
											17.77
											18.48
											18.13
											17.7
											17.4
											18.73
											19.16
											20.2
											19.78
											19.13
											19.61
											19.47
											18.19
											20.3
											19.42
											19.82
											18.11
											18.43
											19.29
											18.3
											19.77
											20.28
											20.77
											20.95
											22.14
											24.05
											21.91
											20.06
											20.07
											20.19
											22.56
											21.94
											20.39
											21.56
											22.41
											20.72
											19.35
											19.19
											18.5
											17.7
											19.24
											20.05
											19.58
											18.23
											18.9
											20.31
											20.39
											20.61
											19.98
											23.37
											23.89
											22.61
											24.16
											23.51
											23.72
											24.45
											24.15
											25.02
											25.96
											24.64
											24.24
											26.06
											27.48
											27.23
											26.98
											27.84
											28.42
											26.29
											25.4
											27.11
											28.96
											29.42
											27.11
											28.25
											30.22
											34.1
											33.85
											32.94
											35.03
											36.65
											35.45
											35.12
											38.17
											41.87
											44.92
											39.86
											39.27
											35.51
											31.33
											31.92
											32.03
											36.95
											41.29
											45.08
											42.03
											38.73
											36.33
											35.33
											37.05
											35.82
											32.36
											29.43
											28.81
											28.61
											29.59
											28.23
											27.75
											29.32
											29.89
											30.11
											33.32
											33.67
											32.64
											39.97
											37.44
											38.86
											36.33
											36.45
											35.08
											34.81
											37.5
											35.82
											36.74
											38.01
											37.52
											40.65
											38.98
											39.68
											40.52
											37.33
											34.6
											36.97
											39.69
											34.12
											36.83
											37.31
											39.46
											42.64
											41.02
											42.13
											37.55
											35.7
											36.04
											34.02
											36
											34.1
											33.53
											33.11
											34.09
											33.2
											34.03
											30
											31.07
											32.27
											31.23
											31.14
											29.3
											30.82
											31.23
											30.73
											31.42
											29.41
											31.3
											30.58
											31.24
											28.67
											26.65
											27.66
											27.41
											25.32
											23.81
											23.16
											24.07
											25.97
											27.25
											27.5
											27.46
											28.33
											28.92
											30.1
											28.88
											30.78
											28.76
											27.76
											27.29
											28.18
											26.24
											26.66
											28.29
											30.21
											26.71
											26.2
											26.49
											27.37
											29.55
											29.62
											28.62
											25.39
											24.68
											24.91
											25.13
											25.53
											24.25
											24.32
											24.9
											24.57
											25.51
											25.01
											25.7
											27.59
											29.01
											27.53
											31.51
											34.69
											31.93
											31.26
											31.32
											31.17
											31.02
											32.76
											33.04
											33.35
											34.01
											33.99
											33.68
											34.33
											33.7
											32.62
											31.11
											31.31
											31.16
											30.25
											31.98
											31.74
											31.94
											30.53
											29.63
											30.43
											31.83
											30.38
											31.37
											31.08
											33.31
											33.61
											33.51
											31.76
											30.98
											31.75
											30.43
											31.54
											30.44
											28.67
											30.39
											28.75
											28.23
											27.96
											27.75
											29.15
											28.36
											28.02
											28.21
											29.13
											28.45
											27.13
											27.11
											25.6
											24.44
											23.41
											22.56
											22.52
											21.5
											21.95
											20.7
											20.8
											20.33
											20.8
											20.84
											20.76
											21.21
											21.59
											20.63
											21.13
											20.8
											21
											21.24
											19.69
											19.52
											19.91
											20
											19.24
											18.4
											20.51
											21.29
											21.21
											19.78
											19.17
											19.99
											20.03
											20.43
											19.47
											20.85
											20.84
											20.62
											20.83
											21.25
											22.15
											20.64
											20.21
											20.41
											20.66
											20.22
											20.01
											19.76
											19.8
											19.14
											20.58
											20.75
											20.81
											19.4
											19.16
											19.52
											19.46
											19.03
											19.39
											20.06
											19.48
											18.93
											19.19
											18.47
											19.59
											19.55
											19.76
											20.22
											19.11
											19.78
											19.17
											18.64
											18.6
											17.75
											18.36
											18.67
											18.85
											19.49
											20.75
											21.27
											22.68
											21.5
											20.26
											19.59
											19.75
											17.94
											18.77
											18.47
											18.27
											18.18
											17.86
											17.82
											17.84
											18.55
											19.53
											19.49
											19.13
											18.48
											18.63
											19.02
											19.44
											18.71
											18.17
											18.26
											18.85
											20.01
											19.25
											18.68
											19.28
											18.03
											18.15
											17.57
											17.54
											19.65
											19.47
											21.22
											22.26
											22.23
											21.67
											22.72
											21.07
											20.8
											19.5
											19.51
											19.41
											19.18
											18.82
											18.45
											17.55
											17.37
											17.69
											17.19
											17.62
											17.04
											16.55
											17.67
											17.68
											17.71
											18.05
											16.82
											16.43
											16.33
											16.1
											16.55
											16.55
											16.86
											16.74
											16.93
											17.62
											17.54
											16.75
											16.47
											16.94
											18.6
											19.11
											18.8
											19.48
											18.98
											17.44
											16.71
											16.23
											16.32
											16.77
											16.27
											16.63
											16.3
											17.09
											16.54
											17.63
											17.87
[truncated: 4,826 more rows]

## Sheet: nomalized_predictors_BrentLasso
Date	Federal Funds Rate	DFY	LTY	DJIA	SVAR	S&P GSCI Non-Energy index	Unemployment rate	Capacity utilization	CFNAI	INFL	MS	IPI	DOLLAR	GCOP	USCOS	GCOI	USCOI
1996-01-01	1.1264	-0.768102	1.28585	-1.29109	-0.296978	-0.670541	-0.0591472	1.28009	-0.631534	2.00948	-1.28435	-3.08757	-1.38101	-1.86032	-1.07568	-0.737206	-0.683207
1996-02-01	1.36849	-0.814865	1.38693	-1.26089	-0.305927	-0.653411	-0.1131	1.46606	0.626076	1.97312	-1.28124	-2.94165	-1.39249	-1.7911	-1.09584	-1.83324	-1.69219
1996-03-01	1.61058	-0.768102	1.67752	-1.24344	-0.203024	-0.674679	-0.1131	1.29623	-0.0430369	1.93677	-1.27537	-2.9574	-1.38445	-1.80012	-1.14153	-0.920262	-0.756803
1996-04-01	1.48505	-0.674577	1.82914	-1.23002	-0.378508	-0.596098	-0.0591472	1.43709	0.376166	1.91253	-1.27689	-2.85351	-1.38205	-1.84054	-1.13173	-0.898391	-0.826602
1996-05-01	1.43126	-0.72134	1.97444	-1.23831	-0.329014	-0.471995	-0.0591472	1.48656	0.360043	1.90042	-1.27475	-2.77544	-1.35221	-1.87814	-1.13095	-0.325454	-0.107277
1996-06-01	1.38643	-0.768102	2.08183	-1.23175	-0.437249	-0.548389	-0.221006	1.57405	0.335858	1.8883	-1.27219	-2.69688	-1.31756	-1.81019	-1.02953	-0.571603	-0.360517
1996-07-01	2.50273	-0.674577	2.05656	-1.21778	-0.140013	-0.695533	-0.1131	1.55169	0.0859487	1.87618	-1.26894	-2.6968	-1.32852	-1.76254	-1.11327	-0.442127	-0.283395
1996-08-01	1.82577	-0.604432	1.91126	-1.23572	-0.326788	-0.754743	-0.328912	1.52226	0.206873	1.86406	-1.26798	-2.6434	-1.40336	-1.79493	-1.11983	-0.338352	-0.0980817
1996-09-01	1.37298	-0.72134	2.03129	-1.2286	-0.402828	-0.733553	-0.274959	1.58268	0.303612	1.83983	-1.26908	-2.57461	-1.35239	-1.74865	-1.28744	-1.09002	-0.840824
1996-10-01	1.48505	-0.72134	1.84177	-1.19457	-0.413019	-0.852156	-0.274959	1.43742	0.0778871	1.81559	-1.26584	-2.57602	-1.29376	-1.70124	-1.22252	-0.431759	-0.36128
1996-11-01	1.33263	-0.72134	1.6333	-1.17904	-0.397136	-0.951935	-0.167053	1.49967	0.432597	1.80347	-1.26128	-2.48145	-1.34875	-1.61297	-1.36314	-1.02087	-0.848678
1996-12-01	1.44471	-0.697958	1.69647	-1.11273	-0.234477	-0.932581	-0.167053	1.55244	0.0940103	1.80347	-1.25527	-2.4131	-1.28025	-1.54358	-1.58715	-0.702284	-0.679585
1997-01-01	1.81233	-0.674577	1.87336	-1.12324	-0.29104	-0.917218	-0.221006	1.45898	0.271365	1.76712	-1.25147	-2.39343	-1.18531	-1.53437	-1.42165	-0.4784	-0.528006
1997-02-01	1.41332	-0.814865	1.77228	-1.07498	-0.272487	-0.90998	-0.274959	1.62067	0.682507	1.74288	-1.24947	-2.26471	-0.992127	-1.4691	-1.46081	-1.24003	-1.19347
1997-03-01	1.47161	-0.838247	1.94285	-1.06002	-0.187305	-0.780283	-0.274959	1.70531	0.279427	1.73076	-1.24408	-2.19594	-0.877796	-1.53466	-1.27715	-0.43408	-0.319103
1997-04-01	1.77646	-0.88501	2.06919	-1.10087	-0.0249836	-0.75788	-0.328912	1.55166	0.110133	1.71865	-1.23834	-2.18665	-0.833327	-1.44172	-1.21062	-0.462937	-0.338824
1997-05-01	1.57472	-0.861628	1.95548	-1.05239	-0.185507	-0.723781	-0.436818	1.57105	0.198811	1.73076	-1.23302	-2.12491	-0.969418	-1.54994	-1.13084	0.158342	0.346995
1997-06-01	1.50747	-0.861628	1.8165	-1.01087	-0.192524	-0.782898	-0.382865	1.56561	0.368105	1.71865	-1.22895	-2.07274	-1.02434	-1.6417	-1.19739	-0.0921056	0.221797
1997-07-01	1.80336	-0.931773	1.64593	-0.953423	-0.185851	-0.943044	-0.436818	1.57973	0.54546	1.70653	-1.22335	-1.97888	-0.896372	-1.5036	-1.31722	-0.324834	0.00390375
1997-08-01	1.53885	-0.88501	1.69647	-0.890832	0.0455912	-0.835971	-0.490771	1.69793	0.279427	1.69441	-1.21313	-1.86585	-0.702753	-1.4028	-1.41741	-0.0477524	0.32453
1997-09-01	1.48057	-1.04868	1.63962	-0.93253	-0.244189	-0.865519	-0.436818	1.73633	0.553521	1.67017	-1.21064	-1.75961	-0.672554	-1.37654	-1.3847	-0.208478	0.277861
1997-10-01	1.53885	-0.88501	1.52591	-0.914523	1.00302	-0.955373	-0.544723	1.7683	0.384228	1.65806	-1.2056	-1.65875	-0.590045	-1.2294	-1.24659	0.143481	0.536726
1997-11-01	1.4985	-1.00192	1.43115	-0.959782	-0.013905	-0.929518	-0.598676	1.82969	0.54546	1.65806	-1.19807	-1.56601	-0.417375	-1.28172	-1.16194	-0.565298	-0.0567672
1997-12-01	1.6599	-1.0253	1.38693	-0.91484	-0.213707	-0.952579	-0.544723	1.78988	0.0859487	1.67017	-1.19144	-1.51302	0.00274678	-1.28138	-1.37443	-0.76167	-0.399294
1998-01-01	1.62403	-0.978535	1.21636	-0.921217	-0.0375063	-1.04575	-0.598676	1.80453	0.29555	1.65806	-1.18364	-1.46011	0.345453	-1.20152	-1.23781	-0.251508	0.122565
1998-02-01	1.46264	-0.931773	1.23531	-0.902278	-0.414396	-1.0137	-0.598676	1.67022	0.303612	1.64594	-1.16968	-1.44049	0.130998	-1.11034	-1.22601	-0.967187	-0.71393
1998-03-01	1.50299	-0.931773	1.28585	-0.843543	-0.327657	-1.08176	-0.544723	1.46881	0.0456407	1.63382	-1.15884	-1.43563	0.0898123	-1.12295	-1.04033	-0.308431	-0.0362751
1998-04-01	1.57023	-0.814865	1.27953	-0.801366	-0.249886	-1.10865	-0.760535	1.41281	0.214934	1.60958	-1.14999	-1.39265	0.055443	-1.17914	-0.858173	0.117212	0.376774
1998-05-01	1.45367	-0.861628	1.28585	-0.764379	-0.355902	-1.13061	-0.706582	1.37129	0.287489	1.59747	-1.14405	-1.318	0.152508	-1.26049	-0.861205	0.320223	0.577248
1998-06-01	1.60162	-0.908391	1.19109	-0.794193	-0.171746	-1.19824	-0.652629	1.06343	-0.301008	1.59747	-1.13784	-1.38997	0.422793	-1.26058	-1.06462	0.0166932	0.246694
1998-07-01	1.85267	-0.908391	1.16582	-0.777436	-0.150524	-1.22473	-0.652629	0.829624	-0.317131	1.58535	-1.13383	-1.43775	0.460721	-1.34354	-1.00092	0.617751	0.918987
1998-08-01	1.52989	-0.88501	1.09001	-0.81219	0.998299	-1.34972	-0.652629	1.2164	0.892109	1.57323	-1.12554	-1.19358	0.661705	-1.48221	-1.10106	0.279975	0.704268
1998-09-01	1.58368	-0.791484	0.755194	-0.939477	1.10193	-1.39258	-0.598676	1.08166	0.0295175	1.56111	-1.11014	-1.2042	0.436539	-1.49382	-1.31665	-0.231118	0.0398889
1998-10-01	1.57472	-0.464144	0.578309	-0.965337	0.347704	-1.36181	-0.652629	1.14197	0.271365	1.54899	-1.0977	-1.12052	0.0756051	-1.43291	-1.08166	0.183166	0.357043
1998-11-01	1.40436	-0.300473	0.767828	-0.822882	-0.219863	-1.33255	-0.706582	1.05498	0.0940103	1.54899	-1.08361	-1.13093	0.0333583	-1.29872	-0.975693	-0.021025	0.346315
1998-12-01	1.16675	0.0736298	0.654117	-0.766173	0.0205964	-1.32119	-0.706582	1.0719	0.239119	1.54899	-1.07484	-1.07896	-0.0786259	-1.28677	-1.07302	-0.171715	0.132029
1999-01-01	0.830513	0.167156	0.698338	-0.759444	0.0328305	-1.41031	-0.760535	1.02362	0.134318	1.52476	-1.06669	-1.02819	-0.0739068	-1.30804	-0.97164	-0.0717905	0.16199
1999-02-01	1.18468	0.120393	0.875223	-0.738024	0.0483178	-1.38498	-0.706582	1.10642	0.456782	1.52476	-1.05716	-0.957923	0.082097	-1.31174	-0.956209	-0.570416	-0.402342
1999-03-01	1.29228	-0.136803	1.02052	-0.740799	0.00824299	-1.42306	-0.814488	0.998983	-0.0349753	1.50052	-1.05543	-0.932093	0.217701	-1.34728	-0.832546	0.0659541	0.407551
1999-04-01	1.43126	-0.347236	0.988934	-0.673431	-0.0700198	-1.38208	-0.760535	0.981863	0.0537023	1.45205	-1.05584	-0.903962	0.201796	-1.52365	-0.930437	0.397685	0.557393
1999-05-01	1.2609	-0.417381	1.21636	-0.516571	-0.00646961	-1.37259	-0.814488	1.05375	0.489029	1.45205	-1.04673	-0.828465	0.171897	-1.62716	-0.869006	0.543474	0.652129
1999-06-01	1.14882	-0.487525	1.44378	-0.572091	-0.126835	-1.41761	-0.760535	0.917241	-0.0107905	1.45205	-1.03761	-0.835606	0.224967	-1.65346	-0.945827	0.147895	0.310897
1999-07-01	1.58817	-0.487525	1.37429	-0.509706	-0.250388	-1.42851	-0.760535	0.921124	0.190749	1.42781	-1.03415	-0.763477	0.253993	-1.54856	-0.934364	0.643238	0.844484
1999-08-01	1.27883	-0.557669	1.46905	-0.565495	-0.0695398	-1.39708	-0.814488	0.936252	0.335858	1.40358	-1.0316	-0.707496	0.135979	-1.54209	-1.12761	0.341427	0.523782
1999-09-01	1.43126	-0.487525	1.45642	-0.526762	-0.0735268	-1.34346	-0.814488	0.754286	-0.0994681	1.37934	-1.03284	-0.760502	0.0843566	-1.54696	-1.25121	-0.138506	0.0586095
1999-10-01	1.36401	-0.417381	1.57644	-0.614983	0.284366	-1.33877	-0.868441	0.969685	0.674446	1.35511	-1.02642	-0.597849	0.021261	-1.45996	-1.28111	0.0293097	0.318958
1999-11-01	1.41781	-0.183566	1.52591	-0.565156	-0.298738	-1.36007	-0.868441	1.01436	0.34392	1.35511	-1.022	-0.531542	0.0631583	-1.40606	-1.38219	-0.512576	-0.160893
1999-12-01	1.56575	-0.72134	1.68384	-0.518734	-0.325216	-1.32002	-0.922394	1.07092	0.521275	1.35511	-1.01523	-0.431169	0.0746189	-1.49577	-1.56329	-0.289644	0.0459372
2000-01-01	0.794648	-1.09544	1.9239	-0.471083	0.331034	-1.31276	-0.922394	0.997243	0.198811	1.33087	-1.00929	-0.438787	0.0632332	-1.41888	-1.55562	-0.243466	-0.260799
2000-02-01	1.60162	-0.955154	1.83545	-0.513072	-0.0257299	-1.24875	-0.868441	0.972761	-0.10753	1.29452	-1.01177	-0.391575	0.238176	-1.31881	-1.52268	-0.150593	-0.297507
2000-03-01	1.59713	-0.838247	1.6712	-0.632905	0.569113	-1.2635	-0.922394	1.02168	0.408413	1.23393	-1.01046	-0.342582	0.297539	-1.30864	-1.39292	0.290999	0.442924
2000-04-01	1.77198	-0.604432	1.50064	-0.489072	0.792644	-1.23726	-1.0303	1.0663	0.408413	1.23393	-0.986767	-0.261851	0.363805	-1.2166	-1.31609	0.365478	0.612755
2000-05-01	1.77198	-0.323855	1.78492	-0.543493	0.30847	-1.21171	-0.922394	0.995478	-0.236515	1.22181	-0.995056	-0.223296	0.648547	-1.17234	-1.42005	0.492001	0.642881
2000-06-01	1.98717	-0.113422	1.57013	-0.564668	-0.129356	-1.24563	-0.922394	0.93779	0.150441	1.18545	-0.998993	-0.215607	0.536813	-1.22029	-1.47301	0.614966	0.736622
2000-07-01	2.08132	-0.581051	1.53854	-0.576812	-0.176959	-1.28625	-0.922394	0.869058	-0.163961	1.17334	-0.997543	-0.240413	0.565938	-1.14208	-1.55376	0.585096	0.849136
2000-08-01	1.9244	-0.674577	1.39956	-0.570672	-0.34293	-1.31133	-0.868441	0.657718	-0.252639	1.17334	-0.986283	-0.275489	0.631007	-1.07643	-1.48304	0.890606	1.18889
2000-09-01	1.92889	-0.651195	1.38061	-0.486837	-0.252231	-1.26194	-0.976347	0.669367	0.34392	1.13698	-0.98207	-0.22432	0.816348	-1.07544	-1.60383	0.54643	0.705272
2000-10-01	1.96475	-0.627814	1.3427	-0.558309	0.389562	-1.26206	-0.976347	0.529432	-0.357439	1.12486	-0.97903	-0.269021	0.999331	-0.973493	-1.67247	0.423594	0.565395
2000-11-01	1.96924	-0.393999	1.33007	-0.531859	0.018138	-1.30059	-0.976347	0.394565	-0.236515	1.11275	-0.977994	-0.268544	1.08104	-0.856431	-1.77207	0.230378	0.32778
2000-12-01	1.96475	-0.393999	1.02684	-0.601643	0.473158	-1.21873	-0.976347	0.201001	-0.147838	1.12486	-0.964731	-0.31149	0.972377	-1.10264	-1.86464	0.829466	0.739043
2001-01-01	1.43126	-0.370618	0.9763	-0.565471	0.161037	-1.21715	-0.814488	0.0350202	-0.51061	1.07639	-0.95589	-0.382063	1.01318	-1.04549	-1.74776	1.08267	0.540413
2001-02-01	1.50299	-0.697958	0.938396	-0.520693	-0.102079	-1.22502	-0.814488	-0.148131	-0.381624	1.05216	-0.945252	-0.469402	1.11823	-1.07724	-1.88924	-0.0170639	-0.302294
2001-03-01	1.51195	-0.393999	0.805732	-0.591479	0.668836	-1.2184	-0.760535	-0.254431	-0.486425	1.02792	-0.923631	-0.502064	1.31629	-0.984818	-1.57364	0.870029	0.979864
2001-04-01	1.37746	-0.206948	0.963665	-0.680672	0.664965	-1.32963	-0.706582	-0.394542	-0.631534	1.00368	-0.90201	-0.543931	1.39066	-1.1044	-1.31971	0.927242	1.09383
2001-05-01	1.0726	-0.464144	1.1216	-0.532009	-0.100813	-1.28556	-0.760535	-0.577693	-0.301008	0.979449	-0.913338	-0.614321	1.40125	-1.18924	-1.33447	1.06987	1.15621
2001-06-01	0.861895	-0.440762	1.05211	-0.519792	-0.250763	-1.31448	-0.652629	-0.754944	-0.66378	0.967331	-0.902079	-0.686212	1.50333	-1.41084	-1.56561	0.458236	0.457554
2001-07-01	0.776715	-0.347236	1.02684	-0.572428	-0.0583364	-1.33122	-0.598676	-0.907688	-0.341316	0.979449	-0.887089	-0.761106	1.51666	-1.09317	-1.50648	0.676628	0.948025
2001-08-01	0.704984	-0.417381	0.856271	-0.583535	-0.151714	-1.35151	-0.436818	-1.02337	-0.292947	0.979449	-0.873896	-0.776357	1.27404	-1.0757	-1.56387	0.603108	0.839202
2001-09-01	0.646703	-0.347236	0.704655	-0.651539	0.649099	-1.34314	-0.382865	-1.13358	-0.784704	0.955213	-0.838805	-0.842622	1.34922	-1.16611	-1.53623	0.503391	0.611758
2001-10-01	0.359781	-0.323855	0.603578	-0.805543	0.0137394	-1.45211	-0.221006	-1.24734	-0.0994681	0.979449	-0.837354	-0.880826	1.39282	-1.15689	-1.48546	0.471887	0.726651
2001-11-01	0.175971	-0.300473	0.654117	-0.748876	-0.156916	-1.47461	-0.1131	-1.33445	-0.558979	0.991567	-0.819187	-0.952717	1.45678	-1.17057	-1.47301	0.403238	0.598994
2001-12-01	-0.0706029	-0.253711	0.932078	-0.682525	-0.220219	-1.38798	-0.00519423	-1.32472	-0.188146	1.0158	-0.797359	-0.956955	1.4475	-1.16763	-1.44196	0.258341	0.476652
2002-01-01	-0.312694	0.775073	0.900492	-0.641467	-0.157802	-1.40918	-0.00519423	-1.22218	0.0214559	1.00368	-0.793007	-0.871047	1.59943	-1.17971	-1.29739	0.311526	0.386075
2002-02-01	-0.200615	0.915362	0.818367	-0.663511	-0.0957009	-1.38334	-0.00519423	-1.23529	-0.0188521	0.967331	-0.785201	-0.87231	1.68208	-1.16411	-1.15792	-0.424253	-0.201114
2002-03-01	-0.196131	0.821836	1.05211	-0.602264	-0.185056	-1.38413	-0.00519423	-1.10597	0.0456407	0.930977	-0.786652	-0.777816	1.60919	-1.24853	-1.07258	0.372758	0.449119
2002-04-01	-0.1513	0.775073	1.00789	-0.603081	-0.13601	-1.38397	0.102712	-1.05556	0.198811	0.894623	-0.796046	-0.717598	1.58207	-1.34992	-1.11249	0.475757	0.586596
2002-05-01	-0.1513	0.56464	0.9763	-0.643294	0.152365	-1.45557	0.0487587	-0.960787	0.0940103	0.894623	-0.788379	-0.663132	1.40239	-1.24424	-1.03614	0.681478	0.800564
2002-06-01	-0.191648	0.821836	0.831001	-0.689713	0.162611	-1.4091	0.0487587	-0.781469	0.29555	0.894623	-0.779882	-0.559673	1.22289	-1.2645	-1.08343	0.469265	0.601688
2002-07-01	-0.173716	0.915362	0.654117	-0.769325	1.89656	-1.32999	0.0487587	-0.806027	-0.155899	0.882505	-0.768277	-0.562591	1.02275	-1.1408	-1.20849	0.604193	0.709114
2002-08-01	-0.191648	0.541259	0.407741	-0.849357	1.28985	-1.32426	-0.00519423	-0.79642	0.00533267	0.870387	-0.757985	-0.578992	1.18995	-1.17782	-1.25696	0.744927	0.942832
2002-09-01	-0.182682	0.424352	0.161366	-0.875705	0.401376	-1.27238	-0.00519423	-0.77983	-0.204269	0.858269	-0.752252	-0.565341	1.29427	-1.15572	-1.49204	0.100291	0.248237
2002-10-01	-0.164749	0.751692	0.205587	-0.9247	1.36362	-1.22868	-0.00519423	-0.842158	-0.236515	0.846151	-0.740094	-0.59848	1.39068	-0.985798	-1.22758	0.746241	0.934736
2002-11-01	-0.214064	1.00889	0.275078	-0.847895	0.209149	-1.16583	0.102712	-0.745893	0.166565	0.846151	-0.724552	-0.529115	1.23969	-0.954177	-1.19526	0.735305	0.8131
2002-12-01	-0.442705	0.517877	0.262443	-0.802127	-0.0846897	-1.14391	0.156665	-0.873473	-0.405809	0.858269	-0.720062	-0.597919	1.16485	-1.07293	-1.27693	0.317861	0.408717
2003-01-01	-0.474087	0.517877	0.275078	-0.835969	0.324771	-1.1966	0.0487587	-0.713594	0.351981	0.821915	-0.717299	-0.493029	0.998694	-0.9008	-1.31563	0.320277	0.33314
2003-02-01	-0.397874	0.307444	0.180318	-0.902007	-0.0963032	-1.14964	0.102712	-0.740673	-0.317131	0.773443	-0.71571	-0.479153	1.01858	-0.724222	-1.34925	-0.414361	-0.398014
2003-03-01	-0.397874	0.213918	0.123462	-0.938092	0.48142	-1.18708	0.102712	-0.723831	-0.0833449	0.737089	-0.711496	-0.51695	0.955024	-0.736529	-1.2305	0.824764	0.736494
2003-04-01	-0.415806	0.2373	0.218222	-0.907309	-0.0153232	-1.25717	0.156665	-0.856353	-0.46224	0.749207	-0.688977	-0.598003	0.8052	-0.910482	-1.11727	0.900845	0.982966
2003-05-01	-0.411323	0.284063	-0.0281532	-0.856306	-0.148589	-1.22568	0.210617	-0.844276	0.0698255	0.761325	-0.662521	-0.601034	0.367276	-0.933657	-1.14309	1.2597	1.31853
2003-06-01	-0.42029	0.494496	-0.179769	-0.797452	-0.18997	-1.17525	0.318523	-0.755953	0.166565	0.749207	-0.651123	-0.584169	0.304879	-0.966621	-1.09307	1.09559	1.05023
2003-07-01	-0.496503	0.447733	0.230857	-0.778459	-0.180164	-1.2325	0.26457	-0.679783	0.150441	0.749207	-0.640969	-0.518017	0.458686	-0.865133	-1.04673	1.1714	1.24694
2003-08-01	-0.545818	0.354207	0.52777	-0.763463	-0.323659	-1.19593	0.210617	-0.753532	-0.0591601	0.724971	-0.629019	-0.54835	0.633229	-0.809406	-1.04154	1.18754	1.23998
2003-09-01	-0.541335	0.190537	0.414059	-0.714462	-0.239825	-1.09962	0.210617	-0.582383	0.327797	0.700735	-0.64691	-0.464154	0.498548	-0.80528	-0.896793	1.03175	1.19898
2003-10-01	-0.496503	0.2373	0.426693	-0.721636	-0.283353	-1.07567	0.156665	-0.561733	0.166565	0.700735	-0.647877	-0.448132	0.206253	-0.638322	-0.740427	0.991704	1.26428
2003-11-01	-0.532369	0.0268669	0.433011	-0.669987	-0.34175	-0.980708	0.0487587	-0.384886	0.448721	0.724971	-0.647048	-0.361593	0.160473	-0.582611	-0.855467	0.447823	0.619299
2003-12-01	-0.532369	0.0736298	0.414059	-0.664601	-0.386993	-0.895827	-0.00519423	-0.386272	0.0859487	0.737089	-0.653817	-0.350803	-0.0107238	-0.499653	-0.937747	0.819126	1.03114
2004-01-01	-0.572717	-0.0432775	0.338251	-0.596825	-0.350552	-0.914038	-0.00519423	-0.39187	0.102072	0.700735	-0.660518	-0.329267	-0.196578	-0.541071	-0.877898	0.809185	0.816015
2004-02-01	-0.532369	-0.440762	0.29403	-0.584972	-0.412255	-0.908484	-0.0591472	-0.245682	0.416474	0.664381	-0.650985	-0.250417	-0.118788	-0.542855	-0.680054	0.719348	0.391091
2004-03-01	-0.527885	-0.510906	0.136097	-0.561226	-0.211254	-0.749904	0.0487587	-0.245959	0.480967	0.628027	-0.642558	-0.302146	-0.00545541	-0.473511	-0.487233	1.46304	1.27962
2004-04-01	-0.532369	-0.487525	0.464597	-0.60167	-0.311927	-0.679321	-0.0591472	-0.175412	0.118195	0.603791	-0.631091	-0.249378	0.0672531	-0.553682	-0.362663	1.03911	1.0963
2004-05-01	-0.532369	-0.651195	0.698338	-0.609543	-0.352864	-0.735446	-0.0591472	-0.033258	0.505152	0.567438	-0.61251	-0.155586	0.289199	-0.489218	-0.318067	1.47524	1.49476
2004-06-01	-0.536852	-0.581051	0.704655	-0.624317	-0.386388	-0.718975	-0.0591472	-0.172638	-0.180084	0.543202	-0.620177	-0.255804	0.183482	-0.310641	-0.304031	1.35724	1.34243
2004-07-01	-0.366492	-0.440762	0.559357	-0.606868	-0.382167	-0.888004	-0.1131	-0.00587608	0.424536	0.55532	-0.617552	-0.160314	0.0837324	-0.264589	-0.377298	1.56495	1.40487
2004-08-01	-0.415806	-0.393999	0.420376	-0.627434	-0.280852	-0.975997	-0.167053	0.0795221	0.303612	0.55532	-0.609194	-0.148402	0.0829584	-0.388756	-0.506441	1.61919	1.49937
2004-09-01	-0.30821	-0.393999	0.325616	-0.628854	-0.39688	-0.941088	-0.167053	0.0873131	0.182688	0.543202	-0.603806	-0.134372	0.0472158	-0.338344	-0.55284	0.938546	0.840309
2004-10-01	-0.160266	-0.510906	0.306664	-0.625644	-0.311991	-0.947996	-0.1131	0.277549	0.416474	0.506848	-0.605809	-0.0183694	-0.100786	-0.244757	-0.409323	1.50422	1.44222
2004-11-01	-0.173716	-0.674577	0.36352	-0.643989	-0.37235	-1.00523	-0.167053	0.256269	0.0698255	0.506848	-0.607122	0.0134093	-0.374803	-0.222958	-0.367917	1.28731	1.17015
2004-12-01	-0.0795692	-0.674577	0.388789	-0.572892	-0.393295	-0.917498	-0.167053	0.391312	0.706692	0.518966	-0.600421	0.116532	-0.518373	-0.281947	-0.364414	1.34058	1.28702
2005-01-01	-0.110951	-0.768102	0.382472	-0.554421	-0.378164	-0.89923	-0.221006	0.489897	0.198811	0.506848	-0.596967	0.164852	-0.472431	-0.381783	-0.482124	1.29442	1.22424
2005-02-01	0.0818247	-0.744721	0.350886	-0.577971	-0.376055	-0.942218	-0.167053	0.642918	0.368105	0.470494	-0.603599	0.263093	-0.439197	-0.230502	-0.295844	1.01477	0.739255
2005-03-01	0.0773415	-0.88501	0.559357	-0.541077	-0.371939	-0.80754	-0.274959	0.508631	-0.172023	0.422022	-0.60878	0.243731	-0.488361	-0.242253	-0.0569266	1.40742	1.37136
2005-04-01	0.274601	-0.557669	0.45828	-0.597561	-0.212294	-0.817407	-0.274959	0.55109	0.489029	0.385668	-0.610921	0.270416	-0.372132	-0.166056	0.159768	1.31848	1.16183
2005-05-01	0.337365	-0.510906	0.331934	-0.617809	-0.375424	-0.83535	-0.328912	0.565109	0.0617639	0.385668	-0.60353	0.286074	-0.340085	-0.13598	0.163382	1.76118	1.48328
2005-06-01	0.359781	-0.230329	0.243491	-0.578246	-0.423335	-0.85248	-0.382865	0.568815	0.360043	0.385668	-0.593099	0.341845	-0.231633	-0.225629	0.107658	1.67381	1.47487
2005-07-01	0.512208	-0.206948	0.357203	-0.610944	-0.405756	-0.874476	-0.382865	0.458935	0.0214559	0.361432	-0.596208	0.30089	-0.149649	-0.22464	0.0379792	1.72548	1.4512
2005-08-01	0.485309	-0.300473	0.407741	-0.568523	-0.398453	-0.819158	-0.436818	0.526205	0.239119	0.325078	-0.598832	0.346376	-0.252507	-0.193539	-0.0305998	1.69076	1.46683
2005-09-01	0.606355	-0.230329	0.369838	-0.59022	-0.404285	-0.840006	-0.382865	0.258765	-0.421932	0.25237	-0.618381	0.0831679	-0.142134	-0.385986	-0.133814	1.20351	0.490603
2005-10-01	0.767749	-0.113422	0.534088	-0.580155	-0.21698	-0.769375	-0.382865	0.509942	0.553521	0.240252	-0.609954	0.244769	-0.0325588	-0.288707	-0.0608217	1.85038	0.878364
2005-11-01	0.794648	-0.019896	0.584626	-0.597233	-0.423694	-0.804714	-0.382865	0.658601	0.626076	0.288724	-0.592616	0.394402	-0.0152056	-0.184196	-0.0540312	1.59762	1.18394
2005-12-01	0.81258	-0.113422	0.540405	-0.530121	-0.397321	-0.649471	-0.436818	0.640951	0.29555	0.31296	-0.583221	0.458605	-0.115867	-0.178147	-0.0515359	1.55513	1.22394
2006-01-01	0.839479	-0.0900404	0.508818	-0.538767	-0.396916	-0.542922	-0.544723	0.768607	0.432597	0.264488	-0.58253	0.484168	0.0823467	-0.168669	-0.0669172	1.66759	1.08263
2006-02-01	1.00984	-0.160185	0.603578	-0.52463	-0.406123	-0.428821	-0.490771	0.67804	0.134318	0.25237	-0.575277	0.489219	0.115193	-0.127035	0.135804	0.93105	0.597604
2006-03-01	1.03226	-0.230329	0.698338	-0.511417	-0.422828	-0.446044	-0.544723	0.637699	0.231057	0.216016	-0.573896	0.522022	0.149787	-0.13929	0.148723	1.25252	1.07218
2006-04-01	1.24745	-0.253711	0.868905	-0.499288	-0.411238	-0.396843	-0.544723	0.680335	-0.0269137	0.167544	-0.572722	0.564435	0.0890008	-0.199561	0.213841	1.30083	0.940778
2006-05-01	1.17572	-0.510906	0.944713	-0.47297	-0.294602	-0.181681	-0.598676	0.605047	0.0698255	0.143308	-0.57735	0.566105	-0.184056	-0.255099	0.152829	1.89669	1.40766
2006-06-01	1.25641	-0.370618	0.944713	-0.483984	-0.170913	-0.140254	-0.598676	0.639312	0.0698255	0.13119	-0.570166	0.610792	-0.0178273	-0.218439	0.108542	1.66618	1.445
2006-07-01	1.26986	-0.183566	0.932078	-0.488265	-0.276228	-0.111091	-0.544723	0.546804	-0.163961	0.106954	-0.568784	0.600802	0.00449458	-0.0669716	0.0579375	1.75141	1.36402
2006-08-01	1.36849	-0.230329	0.799415	-0.501837	-0.43512	-0.119151	-0.544723	0.666896	0.206873	0.0948364	-0.568646	0.660094	-0.063395	-0.169093	0.0700707	2.06008	1.55937
2006-09-01	1.35953	-0.136803	0.698338	-0.456934	-0.42612	-0.123358	-0.652629	0.641405	0.0456407	0.13119	-0.547854	0.631486	-0.0966033	-0.188751	0.0698735	1.76899	1.44366
2006-10-01	1.39987	-0.113422	0.704655	-0.429574	-0.439998	-0.126839	-0.706582	0.50505	-0.155899	0.155426	-0.520569	0.617035	-0.123082	-0.157676	0.139427	1.44813	1.28997
2006-11-01	1.35056	-0.300473	0.62253	-0.381718	-0.415235	0.0531913	-0.652629	0.478425	-0.0510985	0.167544	-0.509724	0.609459	-0.24634	-0.175313	0.093014	1.09737	0.958274
2006-12-01	1.36849	-0.206948	0.597261	-0.360075	-0.452957	0.202763	-0.706582	0.729678	0.666384	0.167544	-0.508066	0.751768	-0.318624	-0.228271	-0.129487	1.16397	0.949912
2007-01-01	1.32366	-0.019896	0.723607	-0.322872	-0.438388	0.110527	-0.598676	0.597937	-0.333255	0.143308	-0.499155	0.697176	-0.188051	-0.186536	-0.0142804	1.62688	1.35298
2007-02-01	1.37746	-0.160185	0.698338	-0.296446	-0.272154	0.0550894	-0.652629	0.615158	0.214934	0.106954	-0.503161	0.833172	-0.207651	-0.118612	-0.0846253	0.258978	-0.0265607
2007-03-01	1.38643	-0.160185	0.597261	-0.35474	-0.253163	0.191973	-0.706582	0.735426	0.255242	0.0584824	-0.504267	0.860363	-0.238075	-0.140145	0.0471729	1.73933	1.45278
2007-04-01	1.38194	-0.0432775	0.679386	-0.335108	-0.417952	0.143462	-0.652629	0.807739	-0.0269137	0.0221285	-0.487205	0.957452	-0.400671	-0.139659	0.165433	1.48471	1.1237
2007-05-01	1.36401	-0.183566	0.71729	-0.235084	-0.398354	0.305557	-0.706582	0.744327	0.0940103	-0.0142255	-0.492524	0.96733	-0.491694	-0.2011	0.283648	1.84869	1.42225
2007-06-01	1.35056	-0.136803	0.938396	-0.164499	-0.254364	0.306795	-0.598676	0.763262	0.0133943	-0.0263434	-0.486997	0.970977	-0.525089	-0.245028	0.291942	1.35373	1.03581
2007-07-01	1.38643	-0.230329	0.875223	-0.182103	-0.162971	0.291034	-0.544723	0.720273	-0.252639	-0.0263434	-0.481195	0.955348	-0.700319	-0.131019	0.122084	1.64866	1.18922
2007-08-01	1.38194	0.0502483	0.666751	-0.205066	0.345202	0.357927	-0.598676	0.62421	-0.00272893	-0.0142255	-0.456673	0.985148	-0.658259	-0.233528	-0.0344846	1.59441	1.41536
2007-09-01	1.22951	-0.370618	0.571992	-0.19359	-0.180249	0.401643	-0.544723	0.644153	-0.00272893	-0.0263434	-0.461025	1.02062	-0.808146	-0.203793	-0.105174	1.39622	1.21048
2007-10-01	1.21158	-0.370618	0.578309	-0.108845	-0.267397	0.686096	-0.544723	0.574917	-0.155899	-0.0384614	-0.463926	0.978666	-1.0734	-0.0394837	-0.132103	1.28943	1.09377
2007-11-01	1.06364	-0.347236	0.338251	-0.177799	0.400667	0.480759	-0.544723	0.656886	0.0133943	-0.0748153	-0.474978	1.06139	-1.20681	-0.0919816	-0.197518	1.18439	1.0293
2007-12-01	1.09502	0.307444	0.306664	-0.211408	-0.131689	0.537863	-0.382865	0.642868	-0.301008	-0.0748153	-0.472284	1.05983	-1.10045	-0.0590055	-0.3234	1.23605	1.1248
2008-01-01	0.377713	0.354207	0.0792411	-0.247315	0.270461	0.693484	-0.382865	0.57585	-0.139776	-0.0990513	-0.469659	1.04036	-1.16551	-0.0214404	-0.203597	1.56428	1.27568
2008-02-01	0.404612	0.611403	0.0792411	-0.287223	0.0106892	0.895761	-0.436818	0.411685	-0.567041	-0.123287	-0.4479	0.984054	-1.29038	0.000204834	-0.139249	0.720379	0.595625
2008-03-01	0.355298	0.798455	-0.0660571	-0.351481	0.514018	1.4579	-0.328912	0.313075	-0.575103	-0.171759	-0.435466	0.932324	-1.51395	0.0299871	0.00211141	1.10362	1.00083
2008-04-01	0.0728584	1.03227	0.0413372	-0.299009	-0.0413758	0.983969	-0.382865	0.117771	-0.478363	-0.208113	-0.427315	0.837648	-1.56176	-0.0255511	0.0626742	1.25149	1.01426
2008-05-01	-0.0257712	0.775073	0.167683	-0.251821	-0.227815	0.916846	-0.167053	0.0241784	-0.575103	-0.244467	-0.438091	0.755725	-1.52057	0.0449802	-0.0695164	1.25169	1.01854
2008-06-01	-0.106468	0.938743	0.306664	-0.318984	0.0251255	0.923196	-0.0591472	-0.0949554	-0.502548	-0.305057	-0.458123	0.724044	-1.44798	0.044822	-0.1316	1.28242	1.03765
2008-07-01	-0.048187	1.07903	0.249809	-0.467799	0.211276	1.31747	0.0487587	-0.286528	-0.91369	-0.329293	-0.460817	0.665145	-1.49798	0.157139	-0.123052	1.35781	1.30585
2008-08-01	-0.0795692	1.14918	0.174001	-0.475222	0.0493368	0.954739	0.210617	-0.513651	-0.929813	-0.317175	-0.452528	0.446609	-1.20495	0.0466642	-0.0512365	1.3546	1.42
2008-09-01	-0.124401	1.26608	0.0476545	-0.449932	3.33151	0.751605	0.210617	-1.15965	-1.94557	-0.305057	-0.432772	-0.153636	-0.911154	-0.120173	-0.0845252	0.367643	0.00126698
2008-10-01	-0.478571	2.01429	0.123462	-0.540935	8.88402	0.370559	0.426429	-1.24436	-0.825012	-0.244467	-0.37758	-0.0237149	-0.166353	0.0490407	-0.00384611	1.39454	1.2785
2008-11-01	-0.895505	4.79668	-0.0534225	-0.741455	6.64268	-0.208208	0.588288	-1.67738	-1.78434	-0.135405	-0.31548	-0.19755	-0.020449	0.0209884	0.0836658	1.03801	0.992627
2008-12-01	-0.76101	5.84885	-0.754644	-0.896796	1.44866	-0.391753	0.858053	-2.25696	-2.02619	-0.0748153	-0.236318	-0.566155	-0.220435	-0.126773	0.125222	1.10821	0.862655
2009-01-01	-0.93137	5.52151	-0.691471	-0.779289	1.4252	-0.202067	1.12782	-2.78695	-2.31641	-0.0990513	-0.216493	-0.881836	-0.105392	-0.275618	0.385201	1.35889	1.09015
2009-02-01	-0.891022	4.46934	-0.470365	-0.92496	1.45156	-0.303764	1.39758	-2.76265	-0.897567	-0.135405	-0.216701	-0.95652	0.241472	-0.207065	0.460261	0.21919	0.01719
2009-03-01	-0.895505	4.21215	-0.501952	-1.08067	2.43113	-0.439616	1.61339	-3.0292	-1.76822	-0.147523	-0.192524	-1.15094	0.276103	-0.219151	0.614484	1.02868	0.836236
2009-04-01	-0.922404	4.84345	-0.432461	-0.948211	0.710264	-0.252781	1.77525	-3.11011	-1.20391	-0.159641	-0.194113	-1.24782	-0.053907	-0.172665	0.70486	0.57851	0.634181
2009-05-01	-0.895505	4.04848	-0.205038	-0.888395	0.628854	-0.0621284	1.99106	-3.259	-0.849197	-0.171759	-0.17933	-1.36858	-0.448049	-0.177424	0.629122	0.525148	0.447671
2009-06-01	-0.899988	2.99631	0.0666065	-0.820853	-0.0571859	0.191939	2.04502	-3.27624	-0.639595	-0.220231	-0.198672	-1.40665	-0.562392	-0.152669	0.535133	0.565299	0.477405
2009-07-01	-0.904471	1.78048	-0.0344706	-0.849697	0.0989023	-0.0267175	2.04502	-2.98248	0.182688	-0.220231	-0.196392	-1.26896	-0.617036	-0.0403774	0.521485	0.713343	0.649134
2009-08-01	-0.913437	0.985506	-0.0155186	-0.74587	-0.158797	0.145382	2.09897	-2.77359	0.0698255	-0.232349	-0.20551	-1.13929	-0.77118	-0.085374	0.429982	0.364045	0.459222
2009-09-01	-0.926887	0.611403	-0.135548	-0.74268	-0.201673	0.0555789	2.20688	-2.58161	-0.115591	-0.232349	-0.210967	-1.03712	-0.852165	-0.0399416	0.434924	0.470849	0.555927
2009-10-01	-0.94482	0.40097	-0.141865	-0.716318	0.126171	0.054253	2.31478	-2.55716	-0.188146	-0.232349	-0.210484	-1.01084	-1.00856	0.0235876	0.409522	0.192578	0.285577
2009-11-01	-0.94482	0.284063	-0.135548	-0.679145	-0.19407	0.273408	2.26083	-2.35575	0.102072	-0.244467	-0.210069	-0.95955	-1.06802	0.0418078	0.461683	0.117399	0.208789
2009-12-01	-0.935853	0.471114	-0.0155186	-0.588634	-0.360044	0.501615	2.26083	-2.35441	-0.180084	-0.232349	-0.212971	-0.915018	-1.02469	-0.0228663	0.354787	-0.006716	-0.00199461
2010-01-01	-0.971719	0.120393	0.0729238	-0.573723	-0.155967	0.587052	2.20688	-2.13284	0.190749	-0.256585	-0.226786	-0.780075	-1.03985	-0.039549	0.440244	0.429177	0.233024
2010-02-01	-0.93137	-0.0900404	0.0476545	-0.626589	-0.143401	0.332346	2.20688	-2.10508	-0.220392	-0.256585	-0.20855	-0.735837	-0.891591	3.30957e-05	0.499515	-0.241137	-0.195961
2010-03-01	-0.93137	0.120393	0.0729238	-0.597629	-0.42526	0.427184	2.26083	-1.84886	0.440659	-0.280821	-0.210346	-0.646604	-1.0031	0.0302012	0.650064	0.602953	0.81224
2010-04-01	-0.917921	0.0268669	0.148732	-0.528197	-0.220886	0.404344	2.26083	-1.66452	0.368105	-0.280821	-0.201227	-0.600431	-1.08429	0.0518275	0.688851	0.864515	0.857888
2010-05-01	-0.904471	-0.113422	-0.122913	-0.498374	0.847975	0.463093	2.09897	-1.40497	0.311673	-0.292939	-0.182439	-0.426581	-0.756686	0.0802719	0.676341	0.874648	1.01286
2010-06-01	-0.904471	0.634785	-0.261894	-0.648019	0.345721	0.220421	1.99106	-1.37749	-0.0591601	-0.280821	-0.175255	-0.396332	-0.710082	0.0405517	0.710591	0.823883	0.982537
2010-07-01	-0.917921	0.868599	-0.381923	-0.686696	0.109047	0.255742	1.99106	-1.25261	0.174626	-0.280821	-0.177189	-0.347927	-0.91199	0.0752444	0.636573	1.14144	1.18477
2010-08-01	-0.913437	0.284063	-0.57776	-0.561725	-0.152023	0.656049	2.04502	-1.18957	-0.0672217	-0.292939	-0.165239	-0.300042	-1.01251	0.0637695	0.652388	0.983543	0.942072
2010-09-01	-0.908954	0.517877	-0.609346	-0.615451	-0.133007	0.758334	2.04502	-1.14739	-0.0994681	-0.292939	-0.15992	-0.264713	-1.13538	0.0869106	0.685146	0.505981	0.53936
2010-10-01	-0.904471	0.120393	-0.678837	-0.541119	-0.336183	0.910166	1.99106	-1.11361	-0.0430369	-0.305057	-0.15391	-0.30021	-1.45371	0.125883	0.72721	0.341751	0.267016
2010-11-01	-0.904471	0.0970112	-0.539856	-0.501985	-0.23007	1.26364	2.20688	-1.06968	-0.0994681	-0.305057	-0.154394	-0.291315	-1.43928	0.15806	0.584205	0.112404	0.180106
2010-12-01	-0.904471	0.167156	-0.205038	-0.484581	-0.376428	1.34956	1.93711	-0.957157	0.110133	-0.317175	-0.15543	-0.165477	-1.35157	0.143853	0.401326	0.33607	0.376796
2011-01-01	-0.935853	0.284063	-0.141865	-0.429521	-0.371399	1.71863	1.82921	-0.918933	0.0859487	-0.341411	-0.157709	-0.192808	-1.48694	0.26048	0.509139	0.88669	0.708474
2011-02-01	-0.913437	-0.019896	-0.0218359	-0.380505	-0.338679	1.97434	1.77525	-0.86432	-0.236515	-0.365647	-0.146726	-0.24531	-1.56497	0.183819	0.540775	-0.556757	-0.61004
2011-03-01	-0.926887	-0.183566	-0.12923	-0.378135	-0.131377	2.03136	1.77525	-0.727109	0.376166	-0.426237	-0.14341	-0.108809	-1.6616	0.0738198	0.649227	0.673835	0.708453
2011-04-01	-0.94482	-0.183566	-0.0976437	-0.335848	-0.407568	2.01112	1.82921	-0.828492	-0.341316	-0.450473	-0.137401	-0.154477	-1.84322	0.072493	0.70486	0.465514	0.277128
2011-05-01	-0.953786	-0.440762	-0.280846	-0.278708	-0.360417	1.93087	1.77525	-0.820046	-0.204269	-0.474709	-0.124552	-0.135494	-1.83193	0.0461861	0.720104	0.701095	0.626009
2011-06-01	-0.949303	-0.534288	-0.38824	-0.347336	-0.13987	1.80466	1.82921	-0.802245	0.0537023	-0.474709	-0.101343	-0.100419	-1.85075	0.149207	0.605148	0.497086	0.543462
2011-07-01	-0.958269	-0.557669	-0.38824	-0.308508	-0.212156	1.52462	1.77525	-0.695617	0.190749	-0.474709	-0.0578935	-0.0335221	-1.92553	0.205563	0.438249	0.636593	0.769734
2011-08-01	-0.917921	-0.0900404	-0.830452	-0.368254	2.59516	1.73996	1.77525	-0.616194	0.0537023	-0.498945	-0.00857279	0.0523013	-1.84283	0.260888	0.234418	0.352074	0.542497
2011-09-01	-0.958269	0.143774	-1.03261	-0.45303	0.612341	1.88043	1.77525	-0.574315	-0.147838	-0.498945	-0.00850372	0.0448512	-1.50546	0.179987	0.0675072	0.184382	0.328303
2011-10-01	-0.967235	0.751692	-0.925212	-0.564257	0.685974	1.19783	1.66735	-0.489849	0.190749	-0.486827	-0.000214524	0.136876	-1.423	0.238539	0.133062	0.264839	0.523144
2011-11-01	-0.958269	0.751692	-1.01365	-0.431218	0.731058	1.33172	1.55944	-0.541108	-0.220392	-0.486827	0.00980159	0.139177	-1.34606	0.348935	0.129927	0.145967	0.197843
2011-12-01	-0.958269	0.751692	-1.03261	-0.383176	-0.0252336	1.23801	1.50549	-0.445927	0.263304	-0.474709	0.0235478	0.205007	-1.24583	0.38246	0.0672114	0.252128	0.387695
2012-01-01	-0.976202	1.00889	-1.03892	-0.333107	-0.444915	1.29583	1.39758	-0.293663	0.335858	-0.498945	0.0377776	0.287842	-1.32957	0.436333	0.162015	0.211011	0.258334
2012-02-01	-0.94482	0.775073	-1.03892	-0.290769	-0.41014	1.44357	1.39758	-0.236807	0.0537023	-0.523181	0.0473102	0.32968	-1.51045	0.470097	0.210731	-0.446839	-0.122257
2012-03-01	-0.94482	0.634785	-0.912577	-0.255762	-0.315057	1.499	1.34363	-0.363353	-0.2607	-0.559534	0.0547014	0.258687	-1.45732	0.43976	0.448218	0.0350137	0.429197
2012-04-01	-0.953786	0.658166	-0.988385	-0.218053	-0.25689	1.4036	1.34363	-0.285267	0.110133	-0.571652	0.06603	0.357362	-1.42978	0.489897	0.537391	-0.165355	0.135969
2012-05-01	-0.922404	0.494496	-1.14632	-0.216086	-0.269042	1.29393	1.34363	-0.3659	-0.0833449	-0.571652	0.0854405	0.385984	-1.25491	0.437825	0.60029	0.327756	0.579973
2012-06-01	-0.922404	0.821836	-1.26003	-0.370101	0.0458886	0.9804	1.34363	-0.328256	-0.204269	-0.559534	0.109341	0.383978	-1.10087	0.405425	0.585234	0.293263	0.515769
2012-07-01	-0.953786	1.03227	-1.31689	-0.270212	-0.260842	1.28347	1.34363	-0.378406	-0.155899	-0.559534	0.124331	0.416682	-1.17081	0.459433	0.439389	0.14439	0.388235
2012-08-01	-0.93137	1.19594	-1.22213	-0.256988	-0.393412	1.53459	1.28968	-0.42611	-0.30907	-0.58377	0.127646	0.359102	-1.25242	0.472037	0.341175	0.193609	0.355279
2012-09-01	-0.935853	0.915362	-1.19686	-0.248379	-0.340922	1.61604	1.12782	-0.486118	-0.0269137	-0.608006	0.136972	0.34893	-1.41647	0.397819	0.398084	-0.245007	-0.0460292
2012-10-01	-0.926887	0.704929	-1.1779	-0.1848	-0.36246	1.65213	1.12782	-0.53657	-0.147838	-0.608006	0.148646	0.393897	-1.43316	0.475052	0.456944	-0.300315	-0.0482768
2012-11-01	-0.917921	0.143774	-1.24108	-0.222282	-0.203287	1.50149	1.07386	-0.437809	0.279427	-0.58377	0.174757	0.449724	-1.38206	0.52628	0.48421	-0.42157	-0.19138
2012-12-01	-0.922404	0.00348543	-1.19686	-0.257712	-0.343503	1.57307	1.18177	-0.31807	0.182688	-0.559534	0.211643	0.484407	-1.47845	0.477243	0.348079	-0.554701	-0.438063
2013-01-01	-0.953786	-0.113422	-1.07683	-0.198408	-0.364352	1.42832	1.23572	-0.381204	-0.228454	-0.58377	0.211367	0.48341	-1.48773	0.396153	0.46282	-0.274683	-0.163183
2013-02-01	-0.93137	-0.0900404	-1.03261	-0.119162	-0.310018	1.51485	1.07386	-0.302916	0.247181	-0.620124	0.195203	0.551387	-1.37935	0.380859	0.535227	-1.42085	-1.31039
2013-03-01	-0.93137	-0.136803	-1.04524	-0.108565	-0.429413	1.28606	0.965958	-0.322356	-0.163961	-0.632242	0.224215	0.609739	-1.3185	0.403016	0.60851	-0.625691	-0.524267
2013-04-01	-0.922404	-0.253711	-1.17159	-0.0444521	-0.24209	1.15038	1.01991	-0.396988	-0.180084	-0.632242	0.241485	0.594362	-1.412	0.486995	0.635828	-0.43005	-0.513584
2013-05-01	-0.93137	-0.370618	-1.06419	-0.027455	-0.346763	1.06504	0.965958	-0.346561	0.174626	-0.64436	0.252744	0.606765	-1.36055	0.508476	0.596178	-0.222532	-0.329474
2013-06-01	-0.953786	-0.230329	-0.830452	0.045931	-0.142761	1.12635	0.965958	-0.319683	-0.0672217	-0.656478	0.262069	0.625832	-1.27232	0.5181	0.459787	-0.607009	-0.536513
2013-07-01	-0.949303	0.0970112	-0.653567	0.00890231	-0.434536	0.805339	0.858053	-0.482563	-0.357439	-0.656478	0.26953	0.583615	-1.20302	0.609298	0.370101	-0.146257	-0.0858597
2013-08-01	-0.958269	-0.230329	-0.55249	0.0955544	-0.354492	0.737249	0.8041	-0.325281	0.279427	-0.656478	0.279477	0.664415	-1.21422	0.593398	0.348463	-0.177045	-0.0545406
2013-09-01	-0.962752	-0.370618	-0.508269	-0.00980644	-0.413184	0.834948	0.8041	-0.313178	0.134318	-0.668596	0.29343	0.738509	-1.27046	0.522699	0.414284	-0.510659	-0.387244
2013-10-01	-0.958269	-0.370618	-0.628298	0.0376607	-0.278378	0.793775	0.8041	-0.276089	0.0537023	-0.656478	0.325827	0.722599	-1.39598	0.556328	0.495643	-0.577517	-0.539343
2013-11-01	-0.958269	-0.557669	-0.565125	0.0938998	-0.405596	0.773138	0.642241	-0.271147	0.279427	-0.64436	0.323479	0.756847	-1.30182	0.587905	0.415712	-0.926805	-0.795578
2013-12-01	-0.962752	-0.581051	-0.451413	0.146075	-0.391633	0.717111	0.534335	-0.297294	-0.0510985	-0.64436	0.332528	0.786269	-1.2797	0.596472	0.252726	-0.622353	-0.305496
2014-01-01	-0.962752	-0.464144	-0.476683	0.203472	-0.300177	0.69458	0.480382	-0.500414	-0.526733	-0.656478	0.339435	0.733683	-1.16829	0.605903	0.339928	-0.776649	-0.449672
2014-02-01	-0.962752	-0.791484	-0.571442	0.0616902	-0.308268	0.694769	0.534335	-0.311565	0.424536	-0.680714	0.359882	0.841113	-1.15234	0.671092	0.426179	-1.5093	-1.38882
2014-03-01	-0.967235	-0.72134	-0.565125	0.167206	-0.370461	0.980404	0.534335	-0.132397	0.416474	-0.717068	0.364717	0.980097	-1.17396	0.605723	0.517811	-0.809527	-0.707676
2014-04-01	-0.958269	-0.604432	-0.571442	0.215581	-0.290618	1.07168	0.26457	-0.125842	0.0859487	-0.729186	0.375148	0.988964	-1.24035	0.630487	0.59038	-0.786468	-0.676716
2014-05-01	-0.953786	-0.88501	-0.666202	0.219065	-0.421133	1.12617	0.318523	-0.0585975	0.158503	-0.753422	0.38917	1.04639	-1.27982	0.68453	0.569593	-0.722109	-0.79752
2014-06-01	-0.958269	-1.04868	-0.640933	0.24358	-0.465491	1.01304	0.210617	0.0186315	0.166565	-0.753422	0.400637	1.09579	-1.26698	0.754951	0.464525	-1.30053	-1.08167
2014-07-01	-0.949303	-1.0253	-0.678837	0.271768	-0.357507	0.92369	0.26457	0.14006	0.319735	-0.753422	0.414107	1.13491	-1.29744	0.784839	0.315916	-0.650878	-0.417093
2014-08-01	-0.953786	-0.978535	-0.754644	0.210374	-0.422626	0.731105	0.210617	0.0421304	-0.139776	-0.753422	0.423225	1.10789	-1.19583	0.825706	0.241978	-0.767619	-0.543879
2014-09-01	-0.962752	-0.744721	-0.685154	0.286561	-0.394447	0.741081	0.102712	0.0734204	0.0778871	-0.753422	0.432758	1.15205	-1.03148	0.894013	0.252339	-1.06338	-0.724836
2014-10-01	-0.953786	-0.487525	-0.830452	0.251685	-0.0348629	0.553178	-0.00519423	0.0734961	0.0778871	-0.741304	0.450994	1.15285	-0.892053	1.02488	0.439864	-1.03588	-0.813318
2014-11-01	-0.962752	-0.323855	-0.8115	0.326192	-0.47917	0.668252	0.0487587	0.225483	0.255242	-0.717068	0.469368	1.24143	-0.724039	0.960892	0.48733	-1.1811	-0.889323
2014-12-01	-0.935853	-0.206948	-0.887308	0.380668	-0.196243	0.729008	-0.0591472	0.211515	0.118195	-0.680714	0.502318	1.24006	-0.490495	1.04018	0.526288	-0.712327	-0.74847
2015-01-01	-0.967235	-0.0666589	-1.09578	0.388123	-0.123712	0.568403	-0.00519423	0.118048	-0.163961	-0.656478	0.542935	1.12866	-0.27217	0.911735	0.789653	-0.673395	-0.793747
2015-02-01	-0.967235	0.0268669	-1.03261	0.325502	-0.400544	0.357061	-0.1131	-0.00650642	-0.30907	-0.680714	0.569046	1.03851	-0.102508	0.904783	1.02608	-1.43024	-1.47274
2015-03-01	-0.967235	-0.300473	-0.994702	0.448581	-0.238835	0.373082	-0.167053	0.0711008	0.0295175	-0.70495	0.56428	0.989722	0.143719	1.01195	1.27254	-0.570583	-0.447323
2015-04-01	-0.940336	-0.0432775	-1.05788	0.370236	-0.418123	0.393839	-0.167053	0.0795221	0.0375791	-0.717068	0.574641	0.908458	0.0296879	1.01775	1.35522	-0.934459	-0.962383
2015-05-01	-0.935853	-0.183566	-0.893625	0.413476	-0.366869	0.392863	-0.0591472	0.0907673	-0.212331	-0.741304	0.572776	0.841829	-0.069787	1.03182	1.33486	-0.646515	-0.731514
2015-06-01	-0.940336	-0.230329	-0.792548	0.41564	-0.341529	0.335184	-0.221006	0.0269267	-0.0269137	-0.76554	0.576368	0.799639	0.0281898	1.10908	1.25987	-0.783516	-0.867901
2015-07-01	-0.935853	0.0268669	-0.817817	0.378161	-0.323436	0.449036	-0.274959	0.176266	0.319735	-0.76554	0.586108	0.891833	0.255441	1.15676	1.14769	-0.601547	-0.63608
2015-08-01	-0.958269	0.2373	-0.912577	0.35697	0.43465	0.139227	-0.328912	0.109425	-0.188146	-0.753422	0.600959	0.859591	0.45926	1.15049	1.15688	-0.418178	-0.348695
2015-09-01	-0.93137	0.494496	-0.912577	0.152653	0.144583	0.0872753	-0.382865	0.0683525	-0.0349753	-0.753422	0.62486	0.8214	0.533354	1.12431	1.18581	-0.945062	-0.945296
2015-10-01	-0.935853	0.915362	-0.97575	0.181003	-0.226376	0.0816905	-0.382865	0.0394074	-0.131715	-0.753422	0.6308	0.757282	0.413393	1.1413	1.41289	-1.09383	-0.852622
2015-11-01	-0.962752	0.891981	-0.855721	0.387562	-0.352874	0.109995	-0.328912	-0.0279883	-0.228454	-0.741304	0.652421	0.649347	0.626337	1.18309	1.41961	-1.08376	-0.826217
2015-12-01	-0.935853	1.05565	-0.868356	0.395469	-0.0519281	0.000689026	-0.382865	-0.090896	-0.172023	-0.717068	0.673144	0.575758	0.725975	1.17788	1.36111	-0.491621	-0.204313
2016-01-01	-0.904471	1.07903	-0.963116	0.297359	0.184697	-0.044103	-0.490771	-0.0155076	0.110133	-0.729186	0.711413	0.653121	1.0123	1.15095	1.55426	-0.514247	-0.429152
2016-02-01	-0.823774	0.915362	-1.15895	0.204511	-0.0902819	0.00559092	-0.436818	-0.0910221	-0.10753	-0.729186	0.738215	0.581005	0.845499	1.0742	1.7258	-0.702709	-0.600715
2016-03-01	-0.832741	1.10241	-1.08946	0.259695	-0.304937	0.0278045	-0.382865	-0.118177	-0.220392	-0.753422	0.745398	0.474922	0.578198	1.07831	1.83074	-0.328876	-0.120129
2016-04-01	-0.828257	0.424352	-1.14	0.382784	-0.368887	0.0695439	-0.328912	-0.164746	-0.0349753	-0.777658	0.757072	0.516718	0.393543	1.05774	1.86789	-0.64464	-0.631182
2016-05-01	-0.859639	0.167156	-1.14	0.395842	-0.35986	0.21906	-0.490771	-0.195078	-0.196207	-0.801894	0.767779	0.484898	0.526987	1.00527	1.88875	-0.218519	-0.1849
2016-06-01	-0.828257	0.120393	-1.24739	0.382375	-0.0477354	0.19039	-0.436818	-0.161595	0.150441	-0.814012	0.77669	0.550419	0.583117	1.06433	1.79801	-0.49962	-0.672348
2016-07-01	-0.810325	-0.019896	-1.33584	0.403565	-0.433499	0.242352	-0.490771	-0.157056	0.102072	-0.801894	0.795824	0.572938	0.667523	1.16609	1.73647	-0.00789449	-0.0567914
2016-08-01	-0.814808	-0.160185	-1.29793	0.463956	-0.466125	0.0810176	-0.436818	-0.235395	-0.0994681	-0.814012	0.813715	0.557939	0.56484	1.0661	1.67982	-0.132781	-0.117708
2016-09-01	-0.814808	-0.0900404	-1.25371	0.465919	-0.240412	0.00904728	-0.382865	-0.204508	-0.0269137	-0.82613	0.821106	0.543699	0.674614	1.08547	1.55214	-0.410628	-0.298086
2016-10-01	-0.864123	-0.300473	-1.17159	0.443966	-0.452134	0.027968	-0.436818	-0.179395	0.0375791	-0.82613	0.831675	0.55547	0.808858	1.21782	1.71762	-0.519282	-0.465264
2016-11-01	-0.810325	-0.347236	-0.931529	0.415206	-0.357952	0.0720482	-0.544723	-0.200071	-0.115591	-0.82613	0.847494	0.497637	1.11079	1.32864	1.7137	-0.354191	-0.311248
2016-12-01	-0.810325	-0.464144	-0.710423	0.568436	-0.414613	0.111415	-0.544723	-0.204029	0.335858	-0.82613	0.847494	0.582647	1.32511	1.21099	1.66246	-0.459869	-0.269892
2017-01-01	-0.74756	-0.487525	-0.748327	0.659967	-0.468389	0.116762	-0.544723	-0.153325	-0.0269137	-0.850366	0.853089	0.558599	1.29814	1.10628	1.84691	0.116392	0.222907
2017-02-01	-0.698246	-0.674577	-0.754644	0.661185	-0.4748	0.275906	-0.598676	-0.144777	0.00533267	-0.862484	0.866559	0.514109	1.12304	1.10961	1.99703	-0.940752	-0.841953
2017-03-01	-0.698246	-0.697958	-0.71674	0.823674	-0.417967	0.346744	-0.706582	-0.185169	0.0940103	-0.874602	0.887904	0.605979	1.03647	1.07558	2.0768	-0.21675	-0.00549798
2017-04-01	-0.626515	-0.674577	-0.830452	0.76193	-0.447364	0.204592	-0.706582	0.0546363	0.311673	-0.88672	0.900821	0.743743	0.911566	1.04591	1.93867	-0.336247	-0.175439
2017-05-01	-0.586167	-0.674577	-0.830452	0.796859	-0.430131	0.284664	-0.706582	0.0339361	0.0698255	-0.88672	0.918504	0.755598	0.832029	1.15013	1.84204	0.10733	0.229723
2017-06-01	-0.586167	-0.697958	-0.899943	0.827473	-0.438628	0.236963	-0.760535	0.0518629	0.182688	-0.898838	0.922787	0.780264	0.65615	1.21641	1.6711	-0.334464	-0.261324
2017-07-01	-0.518919	-0.674577	-0.817817	0.871934	-0.469151	0.339222	-0.760535	0.0170934	-0.0591601	-0.88672	0.939089	0.755991	0.440783	1.29085	1.51523	-0.358072	-0.194301
2017-08-01	-0.474087	-0.72134	-0.887308	0.936241	-0.389167	0.239287	-0.706582	-0.00108551	0.0617639	-0.910956	0.940816	0.692294	0.321384	1.21761	1.31288	-0.260253	-0.188312
2017-09-01	-0.474087	-0.744721	-0.893625	0.939377	-0.466981	0.264143	-0.760535	0.0301036	0.190749	-0.935192	0.933149	0.705636	0.242295	1.23222	1.3515	-0.688714	-0.865412
2017-10-01	-0.518919	-0.627814	-0.792548	1.01501	-0.478159	0.249984	-0.814488	0.26353	0.489029	-0.935192	0.945721	0.882025	0.467362	1.28343	1.22466	-0.492545	-0.376774
2017-11-01	-0.474087	-0.604432	-0.798866	1.13143	-0.453544	0.350231	-0.814488	0.290357	0.206873	-0.935192	0.942889	0.908108	0.487887	1.32628	1.09796	-0.610464	-0.581209
2017-12-01	-0.474087	-0.627814	-0.767279	1.23713	-0.460382	0.35402	-0.868441	0.251226	0.206873	-0.923074	0.948207	0.930809	0.448873	1.2335	0.829086	-0.370151	-0.29728
2018-01-01	-0.397874	5.91899	-0.653567	1.31574	-0.39694	0.421203	-0.922394	0.193134	-0.155899	-0.959428	0.938053	0.924804	0.179812	1.28055	0.833741	-0.158203	-0.115997
2018-02-01	-0.357525	-0.627814	-0.476683	1.49655	0.356162	0.457095	-0.868441	0.406894	0.456782	-0.971546	0.938951	0.975565	0.106092	1.30518	0.872999	-1.22401	-1.14165
2018-03-01	-0.357525	-0.651195	-0.489317	1.2872	0.0948011	0.49538	-0.922394	0.436898	0.182688	-0.983664	0.952076	1.05578	0.133682	1.34167	0.882994	-0.440965	-0.425267
2018-04-01	-0.245446	-0.417381	-0.470365	1.15919	-0.209585	0.335393	-0.922394	0.590877	0.376166	-1.0079	0.949451	1.2179	0.149275	1.35921	0.974653	-0.304681	-0.139115
2018-05-01	-0.231997	-0.440762	-0.400875	1.21954	-0.361779	0.471004	-1.0303	0.429536	-0.0914065	-1.03214	0.954424	1.08314	0.521295	1.35698	0.918891	-0.190539	-0.25682
2018-06-01	-0.231997	-0.277092	-0.445096	1.29068	-0.408753	0.499763	-0.922394	0.564882	0.247181	-1.03214	0.966098	1.19219	0.714839	1.4196	0.74371	-0.0981399	0.0306144
2018-07-01	-0.13785	-0.183566	-0.457731	1.24716	-0.406692	0.248408	-1.0303	0.589264	0.110133	-1.03214	0.972384	1.22138	0.712142	1.50001	0.69274	-0.210913	-0.178352
2018-08-01	-0.13785	-0.230329	-0.457731	1.38338	-0.434793	0.21982	-1.0303	0.653936	0.287489	-1.03214	0.979637	1.32259	0.784364	1.55588	0.673651	-0.0660313	-0.137937
2018-09-01	-0.13785	-0.300473	-0.38824	1.46547	-0.471659	0.135549	-1.08425	0.64912	0.0375791	-1.04425	0.979568	1.32067	0.811043	1.53551	0.757699	-0.602488	-0.645807
2018-10-01	-0.0168049	-0.206948	-0.29348	1.55818	0.227206	0.208471	-1.0303	0.57295	-0.0833449	-1.05637	0.973766	1.30399	0.901254	1.6167	0.867089	-0.668974	-0.641008
2018-11-01	-0.00783857	-0.206948	-0.312432	1.38961	-0.0520647	0.206689	-1.0303	0.491309	-0.0349753	-1.03214	0.980466	1.29174	1.04631	1.63412	0.960336	-1.00207	-0.687126
2018-12-01	-0.00783857	0.190537	-0.495634	1.44874	0.587678	0.267772	-0.976347	0.526079	-0.0833449	-1.02002	1.01418	1.27893	1.05249	1.56428	0.894248	-0.969384	-0.857288
2019-01-01	0.0818247	0.40097	-0.571442	1.11966	-0.0239622	0.169572	-0.922394	0.374293	-0.163961	-1.03214	1.03511	1.19466	0.846773	1.3922	0.952764	-0.475284	-0.474565
2019-02-01	0.0818247	0.494496	-0.590394	1.34756	-0.424906	0.271314	-1.0303	0.290357	-0.188146	-1.04425	1.03607	1.13115	0.849482	1.38845	0.976902	-1.84613	-1.85261
2019-03-01	0.0818247	0.213918	-0.659885	1.47527	-0.310316	0.238053	-1.0303	0.275658	0.0133943	-1.08061	1.02882	1.14297	0.897946	1.38781	1.04173	-1.04951	-1.13199
2019-04-01	0.0863078	0.143774	-0.685154	1.50606	-0.4721	0.276771	-1.13821	0.158314	-0.357439	-1.10484	1.02329	1.07038	0.915336	1.41625	1.13397	-0.83532	-1.14119
2019-05-01	0.10424	-0.0900404	-0.767279	1.52885	-0.214773	0.188579	-1.08425	0.175056	0.0617639	-1.11696	1.04554	1.09746	1.01149	1.3986	1.2006	-0.396445	-0.808687
2019-06-01	0.0818247	0.00348543	-0.97575	1.31517	-0.329275	0.222167	-1.13821	0.238039	0.118195	-1.11696	1.07807	1.09987	0.931504	1.42543	1.04387	-0.985741	-1.00937
2019-07-01	0.0773415	0.143774	-0.982068	1.56697	-0.424539	0.235991	-1.08425	0.122763	-0.204269	-1.11696	1.09099	1.04493	0.896735	1.38047	0.846693	-0.582499	-0.994668
2019-08-01	-0.0347375	-0.253711	-1.25371	1.54918	0.193042	0.160782	-1.08425	0.257555	0.166565	-1.11696	1.10985	1.14418	1.12997	1.49207	0.741592	-0.722514	-0.989304
2019-09-01	-0.0392207	-0.230329	-1.20949	1.48743	-0.420794	0.0825319	-1.19216	0.118477	-0.268762	-1.12908	1.12615	1.09794	1.15558	1.32876	0.699958	-1.38909	-1.60627
2019-10-01	-0.1513	-0.206948	-1.20317	1.54781	-0.266743	0.219	-1.13821	-0.0227187	-0.46224	-1.12908	1.15247	0.985485	1.08988	1.5111	0.829451	-1.26631	-1.63734
2019-11-01	-0.290278	-0.277092	-1.14	1.65055	-0.449416	0.287411	-1.13821	0.112552	0.134318	-1.12908	1.17319	1.03044	1.0623	1.56097	0.795885	-1.83854	-2.26395
2019-12-01	-0.294761	-0.183566	-1.10841	1.70836	-0.441812	0.256776	-1.13821	0.0903891	-0.236515	-1.12908	1.18417	0.983478	0.983001	1.52963	0.675042	-0.874563	-1.08706
2020-01-01	-0.299244	-0.300473	-1.17159	1.85242	-0.330028	0.386443	-1.19216	0.0733448	-0.0591601	-1.1412	1.19965	0.918911	0.907933	1.50355	0.744171	-1.28045	-1.47503
2020-02-01	-0.281311	-0.347236	-1.33584	1.79019	0.604361	0.239301	-1.19216	0.141547	0.255242	-1.15332	1.20959	0.975144	1.07244	1.4016	0.856896	-1.76567	-1.77818
2020-03-01	-0.285795	-0.136803	-1.73383	1.56509	10.9777	0.20112	-0.706582	-0.67832	-3.36442	-1.15332	1.36488	0.437896	1.55646	1.43188	1.13326	-1.44084	-1.58457
2020-04-01	-0.967235	1.96753	-1.86649	0.800846	1.80304	-0.109859	4.85057	-3.51915	-14.4411	-1.11696	1.67296	-1.3742	1.75865	1.4072	1.55409	-2.53706	-2.58358
2020-05-01	-0.971719	1.1258	-1.86017	1.16974	0.149857	-0.060314	4.04128	-2.82008	3.78622	-1.11696	1.90036	-1.18121	1.67414	0.220936	1.58002	-1.90198	-1.78995
2020-06-01	-0.971719	0.751692	-1.82227	1.40212	0.652595	0.0224689	2.85431	-1.58197	5.01159	-1.1412	1.95555	-0.421081	1.34307	0.190615	1.73755	-1.63924	-1.69108
2020-07-01	-0.958269	0.447733	-1.89176	1.43661	-0.250951	0.110059	2.42269	-0.926043	2.10135	-1.16543	1.9702	0.0688009	1.2619	0.389683	1.63354	-1.83551	-1.97319
2020-08-01	-0.949303	0.260681	-1.87281	1.55993	-0.390781	0.273773	1.45153	-0.650787	1.03722	-1.17755	1.97192	0.191342	1.10774	0.500095	1.42657	-2.15693	-2.49829
2020-09-01	-0.953786	0.0502483	-1.85386	1.82282	0.282698	0.43339	1.18177	-0.636138	0.424536	-1.18967	2.01827	0.18486	1.05776	0.496698	1.3227	-2.27057	-2.71938
2020-10-01	-0.953786	0.260681	-1.78437	1.71285	0.105661	0.445243	0.642241	-0.428883	0.79537	-1.18967	2.05779	0.290634	0.988906	0.535991	1.25795	-2.21894	-2.6388
2020-11-01	-0.953786	0.260681	-1.73383	1.59451	-0.132504	0.556611	0.534335	-0.306472	0.182688	-1.18967	2.11277	0.331785	0.819307	0.710428	1.3134	-2.22378	-2.52803
2020-12-01	-0.953786	-0.0432775	-1.69592	1.97915	-0.401329	0.72736	0.534335	-0.214543	0.416474	-1.18967	2.1375	0.474852	0.579259	0.704998	1.17964	-1.9211	-2.17545
2021-01-01	-0.953786	-0.347236	-1.60116	2.03222	-0.13332	0.96073	0.318523	0.111241	0.99691	-1.21391	2.19048	0.632903	0.496651	0.791946	1.09814	-1.77815	-2.09719
2021-02-01	-0.958269	-0.557669	-1.48745	2.03064	-0.218335	1.06517	0.26457	-0.579055	-1.17972	-1.23814	2.23193	0.206186	0.577137	0.435061	1.25069	-2.62544	-2.92633
2021-03-01	-0.962752	-0.604432	-1.26635	2.20626	-0.202552	1.1796	0.210617	0.0198921	1.84338	-1.26238	2.26149	0.576445	0.75927	0.787304	1.32557	-1.46616	-2.06314
2021-04-01	-0.962752	-0.534288	-1.24739	2.4209	-0.33969	1.17179	0.210617	0.0208755	0.00533267	-1.31085	2.29506	0.599245	0.730182	0.798758	1.17109	-1.71323	-2.26283
2021-05-01	-0.971719	-0.744721	-1.26003	2.54829	-0.26894	1.58914	0.0487587	0.215146	0.190749	-1.3472	2.33796	0.705019	0.611606	0.892776	1.01085	-1.2959	-2.05446
2021-06-01	-0.967235	-0.768102	-1.3232	2.6096	-0.412819	1.6991	0.102712	0.214767	0.231057	-1.38356	2.30287	0.763076	0.721343	0.958704	0.690518	-0.97809	-1.4911
2021-07-01	-0.949303	-0.674577	-1.44955	2.61732	-0.328675	1.43385	-0.167053	0.434579	0.658322	-1.40779	2.31869	0.858497	0.901491	1.11959	0.603467	-1.12202	-1.48696
2021-08-01	-0.962752	-0.744721	-1.47482	2.64447	-0.414184	1.48787	-0.274959	0.369477	0.0940103	-1.40779	2.35696	0.85353	0.951416	1.06701	0.441288	-1.18395	-1.64243
2021-09-01	-0.958269	-0.697958	-1.41796	2.70742	-0.285645	1.43828	-0.490771	0.21217	0.0295175	-1.41991	2.36828	0.715023	0.973875	1.09834	0.396367	-1.23287	-1.56673
2021-10-01	-0.958269	-0.72134	-1.2853	2.57658	-0.324313	1.46581	-0.652629	0.534323	0.747	-1.45626	2.36739	0.926936	1.08837	1.22743	0.482981	-1.60969	-1.90636
2021-11-01	-0.958269	-0.768102	-1.29793	2.7872	-0.296969	1.59768	-0.814488	0.637346	0.472905	-1.4805	2.38162	1.01123	1.22558	1.30084	0.365222	-1.56033	-1.7477
2021-12-01	-0.958269	-0.791484	-1.35479	2.53619	-0.103695	1.57277	-0.976347	0.617553	0.134318	-1.49262	2.38604	0.982847	1.37742	1.23869	0.172168	-1.29941	-1.45803
2022-01-01	-0.962752	-0.768102	-1.17159	2.87626	-0.0613777	1.68869	-0.922394	0.540148	0.448721	-1.52897	2.39122	1.03719	1.30571	1.25513	0.046086	-1.57893	-1.48779
2022-02-01	-0.958269	-0.791484	-1.06419	2.71972	0.0835816	1.92551	-1.0303	0.764951	0.464844	-1.57744	2.36352	1.14279	1.31198	1.33726	-0.0995567	-2.00188	-2.33605
2022-03-01	-0.958269	-0.510906	-0.937846	2.43971	0.256718	2.38502	-1.13821	0.886506	0.214934	-1.62592	2.30639	1.23722	1.46431	1.39257	-0.17132	-1.37598	-1.46916
2022-04-01	-0.84619	-0.253711	-0.546173	2.64184	0.290995	2.47716	-1.13821	0.958112	0.231057	-1.65015	2.26626	1.33532	1.53321	1.30664	-0.324221	-1.72912	-2.01648
2022-05-01	-0.84619	-0.230329	-0.451413	2.40874	0.738856	2.45775	-1.13821	0.853224	-0.139776	-1.69862	2.21742	1.3204	1.86113	1.30405	-0.606	-1.45021	-1.71383
2022-06-01	-0.622032	0.0268669	-0.299798	2.37579	0.654042	2.28916	-1.13821	0.682478	-0.212331	-1.75921	2.14075	1.28979	1.97326	1.34229	-0.895706	-1.45115	-1.61484
2022-07-01	-0.285795	0.120393	-0.451413	2.14811	0.00584843	1.62373	-1.19216	0.743444	0.255242	-1.7471	2.14841	1.36499	2.21633	1.46683	-1.10483	-1.16268	-1.30088
2022-08-01	0.0504425	0.447733	-0.451413	2.37383	0.0293391	1.58854	-1.08425	0.758169	0.206873	-1.7471	2.14151	1.36319	2.16106	1.53563	-1.41191	-1.43591	-1.54906
2022-09-01	0.0504425	0.190537	-0.0597398	2.2223	0.286943	1.5761	-1.19216	0.778693	0.118195	-1.75921	2.09212	1.41365	2.52202	1.57903	-1.63715	-1.89554	-1.81004
2022-10-01	0.38668	0.307444	0.230857	1.93497	0.540912	1.58228	-1.08425	0.824001	0.0617639	-1.77133	2.04991	1.40916	2.71787	1.59656	-1.72114	-1.60293	-1.63957

## Sheet: nomalized_predictors_WTILasso
Date	TBL	DFY	LTY	SVAR	S&P GSCI Non-Energy index	CRB RIND Index	Capacity utilization	CFNAI	INFL	MS	IPI	DOLLAR	ISM	USCOP	USCOS	GCOI	USCOI
1996-01-01	1.47563	-0.768102	1.28585	-0.296978	-0.670541	-0.733363	1.28009	-0.631534	2.00948	-1.28435	-3.08757	-1.38101	-1.47555	-0.180803	-1.07568	-0.737206	-0.683207
1996-02-01	1.43569	-0.814865	1.38693	-0.305927	-0.653411	-0.752645	1.46606	0.626076	1.97312	-1.28124	-2.94165	-1.39249	-1.39612	-0.361514	-1.09584	-1.83324	-1.69219
1996-03-01	1.42072	-0.768102	1.67752	-0.203024	-0.674679	-0.75657	1.29623	-0.0430369	1.93677	-1.27537	-2.9574	-1.38445	-1.19754	-0.141951	-1.14153	-0.920262	-0.756803
1996-04-01	1.50558	-0.674577	1.82914	-0.378508	-0.596098	-0.737032	1.43709	0.376166	1.91253	-1.27689	-2.85351	-1.38205	-0.72094	-0.31656	-1.13173	-0.898391	-0.826602
1996-05-01	1.48062	-0.72134	1.97444	-0.329014	-0.471995	-0.677565	1.48656	0.360043	1.90042	-1.27475	-2.77544	-1.35221	-0.760657	-0.233287	-1.13095	-0.325454	-0.107277
1996-06-01	1.53054	-0.768102	2.08183	-0.437249	-0.548389	-0.636698	1.57405	0.335858	1.8883	-1.27219	-2.69688	-1.31756	0.132964	-0.309172	-1.02953	-0.571603	-0.360517
1996-07-01	1.53054	-0.674577	2.05656	-0.140013	-0.695533	-0.726026	1.55169	0.0859487	1.87618	-1.26894	-2.6968	-1.32852	-0.641507	-0.262623	-1.11327	-0.442127	-0.283395
1996-08-01	1.54551	-0.604432	1.91126	-0.326788	-0.754743	-0.660843	1.52226	0.206873	1.86406	-1.26798	-2.6434	-1.40336	-0.264201	-0.250922	-1.11983	-0.338352	-0.0980817
1996-09-01	1.57546	-0.72134	2.03129	-0.402828	-0.733553	-0.592162	1.58268	0.303612	1.83983	-1.26908	-2.57461	-1.35239	-0.363492	-0.296981	-1.28744	-1.09002	-0.840824
1996-10-01	1.47563	-0.72134	1.84177	-0.413019	-0.852156	-0.673044	1.43742	0.0778871	1.81559	-1.26584	-2.57602	-1.29376	-0.482642	-0.18821	-1.22252	-0.431759	-0.36128
1996-11-01	1.50558	-0.72134	1.6333	-0.397136	-0.951935	-0.755631	1.49967	0.432597	1.80347	-1.26128	-2.48145	-1.34875	0.0138144	-0.300205	-1.36314	-1.02087	-0.848678
1996-12-01	1.46564	-0.697958	1.69647	-0.234477	-0.932581	-0.706488	1.55244	0.0940103	1.80347	-1.25527	-2.4131	-1.28025	0.450696	-0.175329	-1.58715	-0.702284	-0.679585
1997-01-01	1.51556	-0.674577	1.87336	-0.29104	-0.917218	-0.698724	1.45898	0.271365	1.76712	-1.25147	-2.39343	-1.18531	0.17268	-0.228952	-1.42165	-0.4784	-0.528006
1997-02-01	1.48062	-0.814865	1.77228	-0.272487	-0.90998	-0.661867	1.62067	0.682507	1.74288	-1.24947	-2.26471	-0.992127	0.0336727	-0.510294	-1.46081	-1.24003	-1.19347
1997-03-01	1.54052	-0.838247	1.94285	-0.187305	-0.780283	-0.632347	1.70531	0.279427	1.73076	-1.24408	-2.19594	-0.877796	0.17268	-0.203074	-1.27715	-0.43408	-0.319103
1997-04-01	1.58045	-0.88501	2.06919	-0.0249836	-0.75788	-0.678845	1.55166	0.110133	1.71865	-1.23834	-2.18665	-0.833327	0.152822	-0.317905	-1.21062	-0.462937	-0.338824
1997-05-01	1.54052	-0.861628	1.95548	-0.185507	-0.723781	-0.733107	1.57105	0.198811	1.73076	-1.23302	-2.12491	-0.969418	0.62942	-0.191613	-1.13084	0.158342	0.346995
1997-06-01	1.38577	-0.861628	1.8165	-0.192524	-0.782898	-0.67603	1.56561	0.368105	1.71865	-1.22895	-2.07274	-1.02434	0.391121	-0.317681	-1.19739	-0.0921056	0.221797
1997-07-01	1.51057	-0.931773	1.64593	-0.185851	-0.943044	-0.700687	1.57973	0.54546	1.70653	-1.22335	-1.97888	-0.896372	0.947152	-0.225175	-1.31722	-0.324834	0.00390375
1997-08-01	1.56049	-0.88501	1.69647	0.0455912	-0.835971	-0.650605	1.69793	0.279427	1.69441	-1.21313	-1.86585	-0.702753	0.669136	-0.257572	-1.41741	-0.0477524	0.32453
1997-09-01	1.52554	-1.04868	1.63962	-0.244189	-0.865519	-0.665365	1.73633	0.553521	1.67017	-1.21064	-1.75961	-0.672554	0.192539	-0.294942	-1.3847	-0.208478	0.277861
1997-10-01	1.47563	-0.88501	1.52591	1.00302	-0.955373	-0.691472	1.7683	0.384228	1.65806	-1.2056	-1.65875	-0.590045	0.688995	-0.195268	-1.24659	0.143481	0.536726
1997-11-01	1.54551	-1.00192	1.43115	-0.013905	-0.929518	-0.718518	1.82969	0.54546	1.65806	-1.19807	-1.56601	-0.417375	0.549987	-0.308621	-1.16194	-0.565298	-0.0567672
1997-12-01	1.54052	-1.0253	1.38693	-0.213707	-0.952579	-0.832674	1.78988	0.0859487	1.67017	-1.19144	-1.51302	0.00274678	0.311688	-0.162481	-1.37443	-0.76167	-0.399294
1998-01-01	1.58045	-0.978535	1.21636	-0.0375063	-1.04575	-0.962955	1.80453	0.29555	1.65806	-1.18364	-1.46011	0.345453	0.17268	-0.157678	-1.23781	-0.251508	0.122565
1998-02-01	1.54052	-0.931773	1.23531	-0.414396	-1.0137	-1.01577	1.67022	0.303612	1.64594	-1.16968	-1.44049	0.130998	-0.00604381	-0.530068	-1.22601	-0.967187	-0.71393
1998-03-01	1.58045	-0.931773	1.28585	-0.327657	-1.08176	-0.989659	1.46881	0.0456407	1.63382	-1.15884	-1.43563	0.0898123	-0.00604381	-0.226048	-1.04033	-0.308431	-0.0362751
1998-04-01	1.48561	-0.814865	1.27953	-0.249886	-1.10865	-1.00075	1.41281	0.214934	1.60958	-1.14999	-1.39265	0.055443	-0.145051	-0.296518	-0.858173	0.117212	0.376774
1998-05-01	1.43569	-0.861628	1.28585	-0.355902	-1.13061	-0.954935	1.37129	0.287489	1.59747	-1.14405	-1.318	0.152508	-0.403209	-0.257826	-0.861205	0.320223	0.577248
1998-06-01	1.41572	-0.908391	1.19109	-0.171746	-1.19824	-0.96031	1.06343	-0.301008	1.59747	-1.13784	-1.38997	0.422793	-0.800373	-0.409191	-1.06462	0.0166932	0.246694
1998-07-01	1.47063	-0.908391	1.16582	-0.150524	-1.22473	-1.03914	0.829624	-0.317131	1.58535	-1.13383	-1.43775	0.460721	-0.740799	-0.338891	-1.00092	0.617751	0.918987
1998-08-01	1.48062	-0.88501	1.09001	0.998299	-1.34972	-1.0609	1.2164	0.892109	1.57323	-1.12554	-1.19358	0.661705	-0.72094	-0.334451	-1.10106	0.279975	0.704268
1998-09-01	1.38577	-0.791484	0.755194	1.10193	-1.39258	-1.1446	1.08166	0.0295175	1.56111	-1.11014	-1.2042	0.436539	-0.84009	-0.673637	-1.31665	-0.231118	0.0398889
1998-10-01	1.05631	-0.464144	0.578309	0.347704	-1.36181	-1.16098	1.14197	0.271365	1.54899	-1.0977	-1.12052	0.0756051	-0.84009	-0.366882	-1.08166	0.183166	0.357043
1998-11-01	1.14617	-0.300473	0.767828	-0.219863	-1.33255	-1.22044	1.05498	0.0940103	1.54899	-1.08361	-1.13093	0.0333583	-0.939381	-0.477602	-0.975693	-0.021025	0.346315
1998-12-01	1.18111	0.0736298	0.654117	0.0205964	-1.32119	-1.27846	1.0719	0.239119	1.54899	-1.07484	-1.07896	-0.0786259	-1.2174	-0.421106	-1.07302	-0.171715	0.132029
1999-01-01	1.18111	0.167156	0.698338	0.0328305	-1.41031	-1.31532	1.02362	0.134318	1.52476	-1.06669	-1.02819	-0.0739068	-0.462783	-0.465573	-0.97164	-0.0717905	0.16199
1999-02-01	1.20108	0.120393	0.875223	0.0483178	-1.38498	-1.32376	1.10642	0.456782	1.52476	-1.05716	-0.957923	0.082097	-0.244343	-0.803597	-0.956209	-0.570416	-0.402342
1999-03-01	1.28095	-0.136803	1.02052	0.00824299	-1.42306	-1.40098	0.998983	-0.0349753	1.50052	-1.05543	-0.932093	0.217701	-0.105335	-0.510988	-0.832546	0.0659541	0.407551
1999-04-01	1.15116	-0.347236	0.988934	-0.0700198	-1.38208	-1.3706	0.981863	0.0537023	1.45205	-1.05584	-0.903962	0.201796	-0.125193	-0.617691	-0.930437	0.397685	0.557393
1999-05-01	1.22604	-0.417381	1.21636	-0.00646961	-1.37259	-1.43306	1.05375	0.489029	1.45205	-1.04673	-0.828465	0.171897	0.271972	-0.515377	-0.869006	0.543474	0.652129
1999-06-01	1.27096	-0.487525	1.44378	-0.126835	-1.41761	-1.45541	0.917241	-0.0107905	1.45205	-1.03761	-0.835606	0.224967	0.569845	-0.690336	-0.945827	0.147895	0.310897
1999-07-01	1.26597	-0.487525	1.37429	-0.250388	-1.42851	-1.41386	0.921124	0.190749	1.42781	-1.03415	-0.763477	0.253993	0.132964	-0.559292	-0.934364	0.643238	0.844484
1999-08-01	1.31589	-0.557669	1.46905	-0.0695398	-1.39708	-1.41156	0.936252	0.335858	1.40358	-1.0316	-0.707496	0.135979	0.371263	-0.569525	-1.12761	0.341427	0.523782
1999-09-01	1.40574	-0.487525	1.45642	-0.0735268	-1.34346	-1.36472	0.754286	-0.0994681	1.37934	-1.03284	-0.760502	0.0843566	0.808144	-0.665262	-1.25121	-0.138506	0.0586095
1999-10-01	1.36081	-0.417381	1.57644	0.284366	-1.33877	-1.30551	0.969685	0.674446	1.35511	-1.02642	-0.597849	0.021261	0.847861	-0.474654	-1.28111	0.0293097	0.318958
1999-11-01	1.48062	-0.183566	1.52591	-0.298738	-1.36007	-1.26763	1.01436	0.34392	1.35511	-1.022	-0.531542	0.0631583	1.02658	-0.576526	-1.38219	-0.512576	-0.160893
1999-12-01	1.5505	-0.72134	1.68384	-0.325216	-1.32002	-1.24587	1.07092	0.521275	1.35511	-1.01523	-0.431169	0.0746189	0.96701	-0.468242	-1.56329	-0.289644	0.0459372
2000-01-01	1.62538	-1.09544	1.9239	0.331034	-1.31276	-1.26976	0.997243	0.198811	1.33087	-1.00929	-0.438787	0.0632332	0.748569	-0.567127	-1.55562	-0.243466	-0.260799
2000-02-01	1.76016	-0.955154	1.83545	-0.0257299	-1.24875	-1.35115	0.972761	-0.10753	1.29452	-1.01177	-0.391575	0.238176	0.569845	-0.750764	-1.52268	-0.150593	-0.297507
2000-03-01	1.79011	-0.838247	1.6712	0.569113	-1.2635	-1.34851	1.02168	0.408413	1.23393	-1.01046	-0.342582	0.297539	0.391121	-0.490909	-1.39292	0.290999	0.442924
2000-04-01	1.83504	-0.604432	1.50064	0.792644	-1.23726	-1.35798	1.0663	0.408413	1.23393	-0.986767	-0.261851	0.363805	0.351405	-0.636444	-1.31609	0.365478	0.612755
2000-05-01	1.82505	-0.323855	1.78492	0.30847	-1.21171	-1.36182	0.995478	-0.236515	1.22181	-0.995056	-0.223296	0.648547	0.0535309	-0.53152	-1.42005	0.492001	0.642881
2000-06-01	1.77514	-0.113422	1.57013	-0.129356	-1.24563	-1.2887	0.93779	0.150441	1.18545	-0.998993	-0.215607	0.536813	-0.303917	-0.654311	-1.47301	0.614966	0.736622
2000-07-01	1.86499	-0.581051	1.53854	-0.176959	-1.28625	-1.36967	0.869058	-0.163961	1.17334	-0.997543	-0.240413	0.565938	-0.0854768	-0.593174	-1.55376	0.585096	0.849136
2000-08-01	2.02473	-0.674577	1.39956	-0.34293	-1.31133	-1.39151	0.657718	-0.252639	1.17334	-0.986283	-0.275489	0.631007	-0.601791	-0.564618	-1.48304	0.890606	1.18889
2000-09-01	2.03471	-0.651195	1.38061	-0.252231	-1.26194	-1.35422	0.669367	0.34392	1.13698	-0.98207	-0.22432	0.816348	-0.641507	-0.691821	-1.60383	0.54643	0.705272
2000-10-01	2.00476	-0.627814	1.3427	0.389562	-1.26206	-1.34834	0.529432	-0.357439	1.12486	-0.97903	-0.269021	0.999331	-0.84009	-0.552957	-1.67247	0.423594	0.565395
2000-11-01	2.07964	-0.393999	1.33007	0.018138	-1.30059	-1.40678	0.394565	-0.236515	1.11275	-0.977994	-0.268544	1.08104	-0.879806	-0.648707	-1.77207	0.230378	0.32778
2000-12-01	2.01474	-0.393999	1.02684	0.473158	-1.21873	-1.40729	0.201001	-0.147838	1.12486	-0.964731	-0.31149	0.972377	-1.79329	-0.526632	-1.86464	0.829466	0.739043
2001-01-01	1.83504	-0.370618	0.9763	0.161037	-1.21715	-1.39688	0.0350202	-0.51061	1.07639	-0.95589	-0.382063	1.01318	-2.11102	-0.558755	-1.74776	1.08267	0.540413
2001-02-01	1.42571	-0.697958	0.938396	-0.102079	-1.22502	-1.42717	-0.148131	-0.381624	1.05216	-0.945252	-0.469402	1.11823	-2.15073	-0.908816	-1.88924	-0.0170639	-0.302294
2001-03-01	1.35083	-0.393999	0.805732	0.668836	-1.2184	-1.45601	-0.254431	-0.486425	1.02792	-0.923631	-0.502064	1.31629	-1.95215	-0.512304	-1.57364	0.870029	0.979864
2001-04-01	1.05132	-0.206948	0.963665	0.664965	-1.32963	-1.49935	-0.394542	-0.631534	1.00368	-0.90201	-0.543931	1.39066	-2.03158	-0.631628	-1.31971	0.927242	1.09383
2001-05-01	0.906558	-0.464144	1.1216	-0.100813	-1.28556	-1.47717	-0.577693	-0.301008	0.979449	-0.913338	-0.614321	1.40125	-2.3096	-0.541281	-1.33447	1.06987	1.15621
2001-06-01	0.786755	-0.440762	1.05211	-0.250763	-1.31448	-1.46471	-0.754944	-0.66378	0.967331	-0.902079	-0.686212	1.50333	-1.93229	-0.687136	-1.56561	0.458236	0.457554
2001-07-01	0.786755	-0.347236	1.02684	-0.0583364	-1.33122	-1.46522	-0.907688	-0.341316	0.979449	-0.887089	-0.761106	1.51666	-1.87272	-0.587784	-1.50648	0.676628	0.948025
2001-08-01	0.716869	-0.417381	0.856271	-0.151714	-1.35151	-1.49329	-1.02337	-0.292947	0.979449	-0.873896	-0.776357	1.27404	-1.31669	-0.601277	-1.56387	0.603108	0.839202
2001-09-01	0.671943	-0.347236	0.704655	0.649099	-1.34314	-1.55191	-1.13358	-0.784704	0.955213	-0.838805	-0.842622	1.34922	-1.33655	-0.720131	-1.53623	0.503391	0.611758
2001-10-01	0.152793	-0.323855	0.603578	0.0137394	-1.45211	-1.65992	-1.24734	-0.0994681	0.979449	-0.837354	-0.880826	1.39282	-2.40889	-0.589262	-1.48546	0.471887	0.726651
2001-11-01	0.0030385	-0.300473	0.654117	-0.156916	-1.47461	-1.73082	-1.33445	-0.558979	0.991567	-0.819187	-0.952717	1.45678	-1.75357	-0.620995	-1.47301	0.403238	0.598994
2001-12-01	-0.131741	-0.253711	0.932078	-0.220219	-1.38798	-1.65156	-1.32472	-0.188146	1.0158	-0.797359	-0.956955	1.4475	-1.51527	-0.508266	-1.44196	0.258341	0.476652
2002-01-01	-0.151708	0.775073	0.900492	-0.157802	-1.40918	-1.71179	-1.22218	0.0214559	1.00368	-0.793007	-0.871047	1.59943	-1.07839	-0.516219	-1.29739	0.311526	0.386075
2002-02-01	-0.141724	0.915362	0.818367	-0.0957009	-1.38334	-1.67954	-1.23529	-0.0188521	0.967331	-0.785201	-0.87231	1.68208	-0.442925	-0.851184	-1.15792	-0.424253	-0.201114
2002-03-01	-0.136733	0.821836	1.05211	-0.185056	-1.38413	-1.62844	-1.10597	0.0456407	0.930977	-0.786652	-0.777816	1.60919	-0.105335	-0.509198	-1.07258	0.372758	0.449119
2002-04-01	-0.131741	0.775073	1.00789	-0.13601	-1.38397	-1.58509	-1.05556	0.198811	0.894623	-0.796046	-0.717598	1.58207	-0.105335	-0.64199	-1.11249	0.475757	0.586596
2002-05-01	-0.136733	0.56464	0.9763	0.152365	-1.45557	-1.61649	-0.960787	0.0940103	0.894623	-0.788379	-0.663132	1.40239	0.0336727	-0.498311	-1.03614	0.681478	0.800564
2002-06-01	-0.146716	0.821836	0.831001	0.162611	-1.4091	-1.52716	-0.781469	0.29555	0.894623	-0.779882	-0.559673	1.22289	0.132964	-0.619277	-1.08343	0.469265	0.601688
2002-07-01	-0.166683	0.915362	0.654117	1.89656	-1.32999	-1.45882	-0.806027	-0.155899	0.882505	-0.768277	-0.562591	1.02275	-0.542216	-0.586531	-1.20849	0.604193	0.709114
2002-08-01	-0.181659	0.541259	0.407741	1.28985	-1.32426	-1.49645	-0.79642	0.00533267	0.870387	-0.757985	-0.578992	1.18995	-0.522358	-0.560553	-1.25696	0.744927	0.942832
2002-09-01	-0.201626	0.424352	0.161366	0.401376	-1.27238	-1.50908	-0.77983	-0.204269	0.858269	-0.752252	-0.565341	1.29427	-0.482642	-0.898679	-1.49204	0.100291	0.248237
2002-10-01	-0.226585	0.751692	0.205587	1.36362	-1.22868	-1.50507	-0.842158	-0.236515	0.846151	-0.740094	-0.59848	1.39068	-0.780515	-0.822185	-1.22758	0.746241	0.934736
2002-11-01	-0.301463	1.00889	0.275078	0.209149	-1.16583	-1.48996	-0.745893	0.166565	0.846151	-0.724552	-0.529115	1.23969	-0.879806	-0.770402	-1.19526	0.735305	0.8131
2002-12-01	-0.396307	0.517877	0.262443	-0.0846897	-1.14391	-1.46096	-0.873473	-0.405809	0.858269	-0.720062	-0.597919	1.16485	-0.264201	-0.603455	-1.27693	0.317861	0.408717
2003-01-01	-0.406291	0.517877	0.275078	0.324771	-1.1966	-1.39611	-0.713594	0.351981	0.821915	-0.717299	-0.493029	0.998694	-0.323776	-0.583971	-1.31563	0.320277	0.33314
2003-02-01	-0.426258	0.307444	0.180318	-0.0963032	-1.14964	-1.36617	-0.740673	-0.317131	0.773443	-0.71571	-0.479153	1.01858	-0.820232	-0.907231	-1.34925	-0.414361	-0.398014
2003-03-01	-0.416275	0.213918	0.123462	0.48142	-1.18708	-1.31958	-0.723831	-0.0833449	0.737089	-0.711496	-0.51695	0.955024	-1.31669	-0.55616	-1.2305	0.824764	0.736494
2003-04-01	-0.456209	0.2373	0.218222	-0.0153232	-1.25717	-1.3555	-0.856353	-0.46224	0.749207	-0.688977	-0.598003	0.8052	-1.3564	-0.710337	-1.11727	0.900845	0.982966
2003-05-01	-0.466193	0.284063	-0.0281532	-0.148589	-1.22568	-1.37035	-0.844276	0.0698255	0.761325	-0.662521	-0.601034	0.367276	-0.780515	-0.637526	-1.14309	1.2597	1.31853
2003-06-01	-0.446226	0.494496	-0.179769	-0.18997	-1.17525	-1.34509	-0.755953	0.166565	0.749207	-0.651123	-0.584169	0.304879	-0.780515	-0.749409	-1.09307	1.09559	1.05023
2003-07-01	-0.571021	0.447733	0.230857	-0.180164	-1.2325	-1.34996	-0.679783	0.150441	0.749207	-0.640969	-0.518017	0.458686	-0.38335	-0.736087	-1.04673	1.1714	1.24694
2003-08-01	-0.54107	0.354207	0.52777	-0.323659	-1.19593	-1.2968	-0.753532	-0.0591601	0.724971	-0.629019	-0.54835	0.633229	0.0535309	-0.690741	-1.04154	1.18754	1.23998
2003-09-01	-0.526095	0.190537	0.414059	-0.239825	-1.09962	-1.28025	-0.582383	0.327797	0.700735	-0.64691	-0.464154	0.498548	-0.105335	-0.779026	-0.896793	1.03175	1.19898
2003-10-01	-0.54107	0.2373	0.426693	-0.283353	-1.07567	-1.1649	-0.561733	0.166565	0.700735	-0.647877	-0.448132	0.206253	0.450696	-0.667042	-0.740427	0.991704	1.26428
2003-11-01	-0.536078	0.0268669	0.433011	-0.34175	-0.980708	-1.02268	-0.384886	0.448721	0.724971	-0.647048	-0.361593	0.160473	1.08616	-0.816332	-0.855467	0.447823	0.619299
2003-12-01	-0.54107	0.0736298	0.414059	-0.386993	-0.895827	-1.04896	-0.386272	0.0859487	0.737089	-0.653817	-0.350803	-0.0107238	1.42375	-0.69213	-0.937747	0.819126	1.03114
2004-01-01	-0.551054	-0.0432775	0.338251	-0.350552	-0.914038	-0.922258	-0.39187	0.102072	0.700735	-0.660518	-0.329267	-0.196578	1.56276	-0.684093	-0.877898	0.809185	0.816015
2004-02-01	-0.54107	-0.440762	0.29403	-0.412255	-0.908484	-0.94026	-0.245682	0.416474	0.664381	-0.650985	-0.250417	-0.118788	1.38403	-0.914175	-0.680054	0.719348	0.391091
2004-03-01	-0.531087	-0.510906	0.136097	-0.211254	-0.749904	-0.8639	-0.245959	0.480967	0.628027	-0.642558	-0.302146	-0.00545541	1.52304	-0.665223	-0.487233	1.46304	1.27962
2004-04-01	-0.546062	-0.487525	0.464597	-0.311927	-0.679321	-0.81015	-0.175412	0.118195	0.603791	-0.631091	-0.249378	0.0672531	1.52304	-0.80807	-0.362663	1.03911	1.0963
2004-05-01	-0.511119	-0.651195	0.698338	-0.352864	-0.735446	-0.879769	-0.033258	0.505152	0.567438	-0.61251	-0.155586	0.289199	1.68191	-0.701405	-0.318067	1.47524	1.49476
2004-06-01	-0.43125	-0.581051	0.704655	-0.386388	-0.718975	-0.872603	-0.172638	-0.180084	0.543202	-0.620177	-0.255804	0.183482	1.50318	-0.901308	-0.304031	1.35724	1.34243
2004-07-01	-0.406291	-0.440762	0.559357	-0.382167	-0.888004	-0.951266	-0.00587608	0.424536	0.55532	-0.617552	-0.160314	0.0837324	1.38403	-0.74472	-0.377298	1.56495	1.40487
2004-08-01	-0.26652	-0.393999	0.420376	-0.280852	-0.975997	-0.934714	0.0795221	0.303612	0.55532	-0.609194	-0.148402	0.0829584	1.10602	-0.842977	-0.506441	1.61919	1.49937
2004-09-01	-0.231577	-0.393999	0.325616	-0.39688	-0.941088	-0.904256	0.0873131	0.182688	0.543202	-0.603806	-0.134372	0.0472158	0.887577	-1.10822	-0.55284	0.938546	0.840309
2004-10-01	-0.171675	-0.510906	0.306664	-0.311991	-0.947996	-0.844192	0.277549	0.416474	0.506848	-0.605809	-0.0183694	-0.100786	0.669136	-0.941367	-0.409323	1.50422	1.44222
2004-11-01	-0.0269124	-0.674577	0.36352	-0.37235	-1.00523	-0.883865	0.256269	0.0698255	0.506848	-0.607122	0.0134093	-0.374803	0.649278	-0.891235	-0.367917	1.28731	1.17015
2004-12-01	0.0829077	-0.674577	0.388789	-0.393295	-0.917498	-0.797267	0.391312	0.706692	0.518966	-0.600421	0.116532	-0.518373	0.847861	-0.728996	-0.364414	1.34058	1.28702
2005-01-01	0.137818	-0.768102	0.382472	-0.378164	-0.89923	-0.81143	0.489897	0.198811	0.506848	-0.596967	0.164852	-0.472431	0.768428	-0.767933	-0.482124	1.29442	1.22424
2005-02-01	0.227671	-0.744721	0.350886	-0.376055	-0.942218	-0.812965	0.642918	0.368105	0.470494	-0.603599	0.263093	-0.439197	0.51027	-1.07355	-0.295844	1.01477	0.739255
2005-03-01	0.342482	-0.88501	0.559357	-0.371939	-0.80754	-0.754693	0.508631	-0.172023	0.422022	-0.60878	0.243731	-0.488361	0.450696	-0.674597	-0.0569266	1.40742	1.37136
2005-04-01	0.36245	-0.557669	0.45828	-0.212294	-0.817407	-0.708962	0.55109	0.489029	0.385668	-0.610921	0.270416	-0.372132	-0.145051	-0.806572	0.159768	1.31848	1.16183
2005-05-01	0.432335	-0.510906	0.331934	-0.375424	-0.83535	-0.681661	0.565109	0.0617639	0.385668	-0.60353	0.286074	-0.340085	-0.423067	-0.677189	0.163382	1.76118	1.48328
2005-06-01	0.447311	-0.230329	0.243491	-0.423335	-0.85248	-0.74309	0.568815	0.360043	0.385668	-0.593099	0.341845	-0.231633	-0.105335	-0.879702	0.107658	1.67381	1.47487
2005-07-01	0.542155	-0.206948	0.357203	-0.405756	-0.874476	-0.754096	0.458935	0.0214559	0.361432	-0.596208	0.30089	-0.149649	-0.0259021	-0.888062	0.0379792	1.72548	1.4512
2005-08-01	0.696902	-0.300473	0.407741	-0.398453	-0.819158	-0.781909	0.526205	0.239119	0.325078	-0.598832	0.346376	-0.252507	-0.105335	-0.923056	-0.0305998	1.69076	1.46683
2005-09-01	0.69191	-0.230329	0.369838	-0.404285	-0.840006	-0.750171	0.258765	-0.421932	0.25237	-0.618381	0.0831679	-0.142134	0.768428	-1.73216	-0.133814	1.20351	0.490603
2005-10-01	0.761796	-0.113422	0.534088	-0.21698	-0.769375	-0.750683	0.509942	0.553521	0.240252	-0.609954	0.244769	-0.0325588	0.847861	-1.36358	-0.0608217	1.85038	0.878364
2005-11-01	0.926526	-0.019896	0.584626	-0.423694	-0.804714	-0.735752	0.658601	0.626076	0.288724	-0.592616	0.394402	-0.0152056	0.748569	-1.25884	-0.0540312	1.59762	1.18394
2005-12-01	0.931518	-0.113422	0.540405	-0.397321	-0.649471	-0.726197	0.640951	0.29555	0.31296	-0.583221	0.458605	-0.115867	0.430837	-1.06076	-0.0515359	1.55513	1.22394
2006-01-01	1.02636	-0.0900404	0.508818	-0.396916	-0.542922	-0.526211	0.768607	0.432597	0.264488	-0.58253	0.484168	0.0823467	0.410979	-1.02113	-0.0669172	1.66759	1.08263
2006-02-01	1.17612	-0.160185	0.603578	-0.406123	-0.428821	-0.399684	0.67804	0.134318	0.25237	-0.575277	0.489219	0.115193	0.569845	-1.37081	0.135804	0.93105	0.597604
2006-03-01	1.23602	-0.230329	0.698338	-0.422828	-0.446044	-0.396357	0.637699	0.231057	0.216016	-0.573896	0.522022	0.149787	0.271972	-1.03474	0.148723	1.25252	1.07218
2006-04-01	1.26597	-0.253711	0.868905	-0.411238	-0.396843	-0.349858	0.680335	-0.0269137	0.167544	-0.572722	0.564435	0.0890008	0.450696	-1.10809	0.213841	1.30083	0.940778
2006-05-01	1.34085	-0.510906	0.944713	-0.294602	-0.181681	-0.184597	0.605047	0.0698255	0.143308	-0.57735	0.566105	-0.184056	0.152822	-0.95393	0.152829	1.89669	1.40766
2006-06-01	1.34584	-0.370618	0.944713	-0.170913	-0.140254	-0.117878	0.639312	0.0698255	0.13119	-0.570166	0.610792	-0.0178273	-0.184768	-1.05529	0.108542	1.66618	1.445
2006-07-01	1.47063	-0.183566	0.932078	-0.276228	-0.111091	-0.158319	0.546804	-0.163961	0.106954	-0.568784	0.600802	0.00449458	0.0138144	-0.990619	0.0579375	1.75141	1.36402
2006-08-01	1.48561	-0.230329	0.799415	-0.43512	-0.119151	-0.0946719	0.666896	0.206873	0.0948364	-0.568646	0.660094	-0.063395	0.152822	-1.02641	0.0700707	2.06008	1.55937
2006-09-01	1.43569	-0.136803	0.698338	-0.42612	-0.123358	-0.131529	0.641405	0.0456407	0.13119	-0.547854	0.631486	-0.0966033	-0.145051	-1.14157	0.0698735	1.76899	1.44366
2006-10-01	1.3708	-0.113422	0.704655	-0.439998	-0.126839	-0.0743661	0.50505	-0.155899	0.155426	-0.520569	0.617035	-0.123082	-0.303917	-0.981472	0.139427	1.44813	1.28997
2006-11-01	1.46065	-0.300473	0.62253	-0.415235	0.0531913	0.0695655	0.478425	-0.0510985	0.167544	-0.509724	0.609459	-0.24634	-0.522358	-1.11956	0.093014	1.09737	0.958274
2006-12-01	1.44068	-0.206948	0.597261	-0.452957	0.202763	0.131507	0.729678	0.666384	0.167544	-0.508066	0.751768	-0.318624	-0.303917	-0.931028	-0.129487	1.16397	0.949912
2007-01-01	1.46065	-0.019896	0.723607	-0.438388	0.110527	0.0979765	0.597937	-0.333255	0.143308	-0.499155	0.697176	-0.188051	-0.681224	-0.981703	-0.0142804	1.62688	1.35298
2007-02-01	1.4906	-0.160185	0.698338	-0.272154	0.0550894	0.0919189	0.615158	0.214934	0.106954	-0.503161	0.833172	-0.207651	-0.204626	-1.31435	-0.0846253	0.258978	-0.0265607
2007-03-01	1.4906	-0.160185	0.597261	-0.253163	0.191973	0.196775	0.735426	0.255242	0.0584824	-0.504267	0.860363	-0.238075	-0.442925	-0.97424	0.0471729	1.73933	1.45278
2007-04-01	1.44568	-0.0432775	0.679386	-0.417952	0.143462	0.348385	0.807739	-0.0269137	0.0221285	-0.487205	0.957452	-0.400671	-0.0656185	-1.04406	0.165433	1.48471	1.1237
2007-05-01	1.3708	-0.183566	0.71729	-0.398354	0.305557	0.442406	0.744327	0.0940103	-0.0142255	-0.492524	0.96733	-0.491694	-0.0854768	-0.914897	0.283648	1.84869	1.42225
2007-06-01	1.32088	-0.136803	0.938396	-0.254364	0.306795	0.447696	0.763262	0.0133943	-0.0263434	-0.486997	0.970977	-0.525089	-0.0656185	-1.11237	0.291942	1.35373	1.03581
2007-07-01	1.39576	-0.230329	0.875223	-0.162971	0.291034	0.536938	0.720273	-0.252639	-0.0263434	-0.481195	0.955348	-0.700319	-0.105335	-1.02763	0.122084	1.64866	1.18922
2007-08-01	1.36581	0.0502483	0.666751	0.345202	0.357927	0.566373	0.62421	-0.00272893	-0.0142255	-0.456673	0.985148	-0.658259	-0.403209	-1.07307	-0.0344846	1.59441	1.41536
2007-09-01	1.16613	-0.370618	0.571992	-0.180249	0.401643	0.497351	0.644153	-0.00272893	-0.0263434	-0.461025	1.02062	-0.808146	-0.38335	-1.22803	-0.105174	1.39622	1.21048
2007-10-01	0.906558	-0.370618	0.578309	-0.267397	0.686096	0.665257	0.574917	-0.155899	-0.0384614	-0.463926	0.978666	-1.0734	-0.363492	-1.03821	-0.132103	1.28943	1.09377
2007-11-01	0.846657	-0.347236	0.338251	0.400667	0.480759	0.636334	0.656886	0.0133943	-0.0748153	-0.474978	1.06139	-1.20681	-0.482642	-1.13947	-0.197518	1.18439	1.0293
2007-12-01	0.487245	0.307444	0.306664	-0.131689	0.537863	0.527212	0.642868	-0.301008	-0.0748153	-0.472284	1.05983	-1.10045	-0.780515	-0.979915	-0.3234	1.23605	1.1248
2008-01-01	0.58209	0.354207	0.0792411	0.270461	0.693484	0.518168	0.57585	-0.139776	-0.0990513	-0.469659	1.04036	-1.16551	-0.522358	-0.976992	-0.203597	1.56428	1.27568
2008-02-01	0.0230058	0.611403	0.0792411	0.0106892	0.895761	0.543849	0.411685	-0.567041	-0.123287	-0.4479	0.984054	-1.29038	-1.05853	-1.17774	-0.139249	0.720379	0.595625
2008-03-01	-0.171675	0.798455	-0.0660571	0.514018	1.4579	0.888108	0.313075	-0.575103	-0.171759	-0.435466	0.932324	-1.51395	-0.919523	-0.928955	0.00211141	1.10362	1.00083
2008-04-01	-0.316438	1.03227	0.0413372	-0.0413758	0.983969	0.775658	0.117771	-0.478363	-0.208113	-0.427315	0.837648	-1.56176	-0.820232	-1.04415	0.0626742	1.25149	1.01426
2008-05-01	-0.296471	0.775073	0.167683	-0.227815	0.916846	0.863963	0.0241784	-0.575103	-0.244467	-0.438091	0.755725	-1.52057	-0.820232	-0.958735	-0.0695164	1.25169	1.01854
2008-06-01	-0.096798	0.938743	0.306664	0.0251255	0.923196	0.654251	-0.0949554	-0.502548	-0.305057	-0.458123	0.724044	-1.44798	-0.621649	-1.07149	-0.1316	1.28242	1.03765
2008-07-01	-0.0868143	1.07903	0.249809	0.211276	1.31747	0.734791	-0.286528	-0.91369	-0.329293	-0.460817	0.665145	-1.49798	-0.581933	-0.936983	-0.123052	1.35781	1.30585
2008-08-01	-0.191643	1.14918	0.174001	0.0493368	0.954739	0.600842	-0.513651	-0.929813	-0.317175	-0.452528	0.446609	-1.20495	-0.740799	-1.05082	-0.0512365	1.3546	1.42
2008-09-01	-0.161692	1.26608	0.0476545	3.33151	0.751605	0.409985	-1.15965	-1.94557	-0.305057	-0.432772	-0.153636	-0.911154	-1.61456	-1.92785	-0.0845252	0.367643	0.00126698
2008-10-01	-0.585997	2.01429	0.123462	8.88402	0.370559	0.192936	-1.24436	-0.825012	-0.244467	-0.37758	-0.0237149	-0.166353	-2.7862	-1.23241	-0.00384611	1.39454	1.2785
2008-11-01	-0.76071	4.79668	-0.0534225	6.64268	-0.208208	-0.478859	-1.67738	-1.78434	-0.135405	-0.31548	-0.19755	-0.020449	-3.2628	-1.11043	0.0836658	1.03801	0.992627
2008-12-01	-0.970367	5.84885	-0.754644	1.44866	-0.391753	-0.650349	-2.25696	-2.02619	-0.0748153	-0.236318	-0.566155	-0.220435	-3.93798	-0.985052	0.125222	1.10821	0.862655
2009-01-01	-0.965375	5.52151	-0.691471	1.4252	-0.202067	-0.69497	-2.78695	-2.31641	-0.0990513	-0.216493	-0.881836	-0.105392	-3.58053	-0.958108	0.385201	1.35889	1.09015
2009-02-01	-0.870531	4.46934	-0.470365	1.45156	-0.303764	-0.692923	-2.76265	-0.897567	-0.135405	-0.216701	-0.95652	0.241472	-3.44152	-1.23627	0.460261	0.21919	0.01719
2009-03-01	-0.865539	4.21215	-0.501952	2.43113	-0.439616	-0.716556	-3.0292	-1.76822	-0.147523	-0.192524	-1.15094	0.276103	-3.36209	-0.910196	0.614484	1.02868	0.836236
2009-04-01	-0.89549	4.84345	-0.432461	0.710264	-0.252781	-0.665194	-3.11011	-1.20391	-0.159641	-0.194113	-1.24782	-0.053907	-2.60747	-0.981661	0.70486	0.57851	0.634181
2009-05-01	-0.930432	4.04848	-0.205038	0.628854	-0.0621284	-0.442514	-3.259	-0.849197	-0.171759	-0.17933	-1.36858	-0.448049	-2.17059	-0.810588	0.629122	0.525148	0.447671
2009-06-01	-0.940416	2.99631	0.0666065	-0.0571859	0.191939	-0.162414	-3.27624	-0.639595	-0.220231	-0.198672	-1.40665	-0.562392	-1.41598	-0.987244	0.535133	0.565299	0.477405
2009-07-01	-0.920449	1.78048	-0.0344706	0.0989023	-0.0267175	-0.0827273	-2.98248	0.182688	-0.220231	-0.196392	-1.26896	-0.617036	-0.740799	-0.797577	0.521485	0.713343	0.649134
2009-08-01	-0.910465	0.985506	-0.0155186	-0.158797	0.145382	0.130227	-2.77359	0.0698255	-0.232349	-0.20551	-1.13929	-0.77118	0.113106	-0.785469	0.429982	0.364045	0.459222
2009-09-01	-0.935424	0.611403	-0.135548	-0.201673	0.0555789	0.244126	-2.58161	-0.115591	-0.232349	-0.210967	-1.03712	-0.852165	0.252113	-0.808969	0.434924	0.470849	0.555927
2009-10-01	-0.955392	0.40097	-0.141865	0.126171	0.054253	0.0736608	-2.55716	-0.188146	-0.232349	-0.210484	-1.01084	-1.00856	0.589703	-0.720364	0.409522	0.192578	0.285577
2009-11-01	-0.975359	0.284063	-0.135548	-0.19407	0.273408	0.192765	-2.35575	0.102072	-0.244467	-0.210069	-0.95955	-1.06802	0.271972	-0.908919	0.461683	0.117399	0.208789
2009-12-01	-0.975359	0.471114	-0.0155186	-0.360044	0.501615	0.461944	-2.35441	-0.180084	-0.232349	-0.212971	-0.915018	-1.02469	0.569845	-0.76452	0.354787	-0.006716	-0.00199461
2010-01-01	-0.965375	0.120393	0.0729238	-0.155967	0.587052	0.654421	-2.13284	0.190749	-0.256585	-0.226786	-0.780075	-1.03985	0.748569	-0.793735	0.440244	0.429177	0.233024
2010-02-01	-0.955392	-0.0900404	0.0476545	-0.143401	0.332346	0.458872	-2.10508	-0.220392	-0.256585	-0.20855	-0.735837	-0.891591	0.569845	-1.04215	0.499515	-0.241137	-0.195961
2010-03-01	-0.940416	0.120393	0.0729238	-0.42526	0.427184	0.606046	-1.84886	0.440659	-0.280821	-0.210346	-0.646604	-1.0031	1.26488	-0.725857	0.650064	0.602953	0.81224
2010-04-01	-0.925441	0.0268669	0.148732	-0.220886	0.404344	0.751428	-1.66452	0.368105	-0.280821	-0.201227	-0.600431	-1.08429	1.20531	-0.910341	0.688851	0.864515	0.857888
2010-05-01	-0.920449	-0.113422	-0.122913	0.847975	0.463093	0.774976	-1.40497	0.311673	-0.292939	-0.182439	-0.426581	-0.756686	1.16559	-0.795765	0.676341	0.874648	1.01286
2010-06-01	-0.925441	0.634785	-0.261894	0.345721	0.220421	0.505712	-1.37749	-0.0591601	-0.280821	-0.175255	-0.396332	-0.710082	0.609562	-0.918261	0.710591	0.823883	0.982537
2010-07-01	-0.920449	0.868599	-0.381923	0.109047	0.255742	0.483273	-1.25261	0.174626	-0.280821	-0.177189	-0.347927	-0.91199	0.549987	-0.859939	0.636573	1.14144	1.18477
2010-08-01	-0.925441	0.284063	-0.57776	-0.152023	0.656049	0.610738	-1.18957	-0.0672217	-0.292939	-0.165239	-0.300042	-1.01251	0.887577	-0.767223	0.652388	0.983543	0.942072
2010-09-01	-0.940416	0.517877	-0.609346	-0.133007	0.758334	0.761922	-1.14739	-0.0994681	-0.292939	-0.15992	-0.264713	-1.13538	0.688995	-0.775008	0.685146	0.505981	0.53936
2010-10-01	-0.925441	0.120393	-0.678837	-0.336183	0.910166	0.953973	-1.11361	-0.0430369	-0.305057	-0.15391	-0.30021	-1.45371	0.808144	-0.656964	0.72721	0.341751	0.267016
2010-11-01	-0.940416	0.0970112	-0.539856	-0.23007	1.26364	1.10021	-1.06968	-0.0994681	-0.305057	-0.154394	-0.291315	-1.43928	1.00673	-0.798852	0.584205	0.112404	0.180106
2010-12-01	-0.925441	0.167156	-0.205038	-0.376428	1.34956	1.18519	-0.957157	0.110133	-0.317175	-0.15543	-0.165477	-1.35157	0.867719	-0.670664	0.401326	0.33607	0.376796
2011-01-01	-0.930432	0.284063	-0.141865	-0.371399	1.71863	1.42126	-0.918933	0.0859487	-0.341411	-0.157709	-0.192808	-1.48694	1.38403	-0.73724	0.509139	0.88669	0.708474
2011-02-01	-0.930432	-0.019896	-0.0218359	-0.338679	1.97434	1.64241	-0.86432	-0.236515	-0.365647	-0.146726	-0.24531	-1.56497	1.36417	-1.13213	0.540775	-0.556757	-0.61004
2011-03-01	-0.935424	-0.183566	-0.12923	-0.131377	2.03136	1.74692	-0.727109	0.376166	-0.426237	-0.14341	-0.108809	-1.6616	1.34432	-0.6644	0.649227	0.673835	0.708453
2011-04-01	-0.970367	-0.183566	-0.0976437	-0.407568	2.01112	1.77021	-0.828492	-0.341316	-0.450473	-0.137401	-0.154477	-1.84322	1.34432	-0.807111	0.70486	0.465514	0.277128
2011-05-01	-0.980351	-0.440762	-0.280846	-0.360417	1.93087	1.71382	-0.820046	-0.204269	-0.474709	-0.124552	-0.135494	-1.83193	0.252113	-0.66048	0.720104	0.701095	0.626009
2011-06-01	-0.980351	-0.534288	-0.38824	-0.13987	1.80466	1.65853	-0.802245	0.0537023	-0.474709	-0.101343	-0.100419	-1.85075	0.569845	-0.790872	0.605148	0.497086	0.543462
2011-07-01	-0.995326	-0.557669	-0.38824	-0.212156	1.52462	1.56204	-0.695617	0.190749	-0.474709	-0.0578935	-0.0335221	-1.92553	-0.303917	-0.771805	0.438249	0.636593	0.769734
2011-08-01	-0.955392	-0.0900404	-0.830452	2.59516	1.73996	1.5297	-0.616194	0.0537023	-0.498945	-0.00857279	0.0523013	-1.84283	-0.0854768	-0.636577	0.234418	0.352074	0.542497
2011-09-01	-0.995326	0.143774	-1.03261	0.612341	1.88043	1.31606	-0.574315	-0.147838	-0.498945	-0.00850372	0.0448512	-1.50546	-0.0854768	-0.776235	0.0675072	0.184382	0.328303
2011-10-01	-0.995326	0.751692	-0.925212	0.685974	1.19783	0.988868	-0.489849	0.190749	-0.486827	-0.000214524	0.136876	-1.423	-0.224484	-0.499767	0.133062	0.264839	0.523144
2011-11-01	-1.00032	0.751692	-1.01365	0.731058	1.33172	0.990745	-0.541108	-0.220392	-0.486827	0.00980159	0.139177	-1.34606	-0.145051	-0.533084	0.129927	0.145967	0.197843
2011-12-01	-1.00032	0.751692	-1.03261	-0.0252336	1.23801	0.93435	-0.445927	0.263304	-0.474709	0.0235478	0.205007	-1.24583	0.0336727	-0.383252	0.0672114	0.252128	0.387695
2012-01-01	-0.995326	1.00889	-1.03892	-0.444915	1.29583	0.869935	-0.293663	0.335858	-0.498945	0.0377776	0.287842	-1.32957	0.232255	-0.348521	0.162015	0.211011	0.258334
2012-02-01	-0.975359	0.775073	-1.03892	-0.41014	1.44357	1.10942	-0.236807	0.0537023	-0.523181	0.0473102	0.32968	-1.51045	-0.105335	-0.521587	0.210731	-0.446839	-0.122257
2012-03-01	-0.965375	0.634785	-0.912577	-0.315057	1.499	1.12307	-0.363353	-0.2607	-0.559534	0.0547014	0.258687	-1.45732	0.0932474	-0.268277	0.448218	0.0350137	0.429197
2012-04-01	-0.965375	0.658166	-0.988385	-0.25689	1.4036	1.0532	-0.285267	0.110133	-0.571652	0.06603	0.357362	-1.42978	0.371263	-0.381248	0.537391	-0.165355	0.135969
2012-05-01	-0.960383	0.494496	-1.14632	-0.269042	1.29393	1.0741	-0.3659	-0.0833449	-0.571652	0.0854405	0.385984	-1.25491	0.113106	-0.245956	0.60029	0.327756	0.579973
2012-06-01	-0.970367	0.821836	-1.26003	0.0458886	0.9804	0.789736	-0.328256	-0.204269	-0.559534	0.109341	0.383978	-1.10087	-0.641507	-0.404868	0.585234	0.293263	0.515769
2012-07-01	-0.955392	1.03227	-1.31689	-0.260842	1.28347	0.732658	-0.378406	-0.155899	-0.559534	0.124331	0.416682	-1.17081	-0.621649	-0.213839	0.439389	0.14439	0.388235
2012-08-01	-0.955392	1.19594	-1.22213	-0.393412	1.53459	0.6714	-0.42611	-0.30907	-0.58377	0.127646	0.359102	-1.25242	-0.661366	-0.255912	0.341175	0.193609	0.355279
2012-09-01	-0.955392	0.915362	-1.19686	-0.340922	1.61604	0.862854	-0.486118	-0.0269137	-0.608006	0.136972	0.34893	-1.41647	-0.284059	-0.237763	0.398084	-0.245007	-0.0460292
2012-10-01	-0.960383	0.704929	-1.1779	-0.36246	1.65213	0.976839	-0.53657	-0.147838	-0.608006	0.148646	0.393897	-1.43316	-0.244343	0.0540858	0.456944	-0.300315	-0.0482768
2012-11-01	-0.960383	0.143774	-1.24108	-0.203287	1.50149	0.708598	-0.437809	0.279427	-0.58377	0.174757	0.449724	-1.38206	-0.681224	-0.00167899	0.48421	-0.42157	-0.19138
2012-12-01	-0.955392	0.00348543	-1.19686	-0.343503	1.57307	0.836746	-0.31807	0.182688	-0.559534	0.211643	0.484407	-1.47845	-0.542216	0.11863	0.348079	-0.554701	-0.438063
2013-01-01	-0.965375	-0.113422	-1.07683	-0.364352	1.42832	0.947319	-0.381204	-0.228454	-0.58377	0.211367	0.48341	-1.48773	0.0336727	0.10784	0.46282	-0.274683	-0.163183
2013-02-01	-0.975359	-0.0900404	-1.03261	-0.310018	1.51485	1.09108	-0.302916	0.247181	-0.620124	0.195203	0.551387	-1.37935	0.252113	-0.202108	0.535227	-1.42085	-1.31039
2013-03-01	-0.9504	-0.136803	-1.04524	-0.429413	1.28606	1.00491	-0.322356	-0.163961	-0.632242	0.224215	0.609739	-1.3185	-0.323776	0.169112	0.60851	-0.625691	-0.524267
2013-04-01	-0.965375	-0.253711	-1.17159	-0.24209	1.15038	1.03485	-0.396988	-0.180084	-0.632242	0.241485	0.594362	-1.412	-0.442925	0.132566	0.635828	-0.43005	-0.513584
2013-05-01	-0.975359	-0.370618	-1.06419	-0.346763	1.06504	0.902697	-0.346561	0.174626	-0.64436	0.252744	0.606765	-1.36055	-0.780515	0.220235	0.596178	-0.222532	-0.329474
2013-06-01	-0.980351	-0.230329	-0.830452	-0.142761	1.12635	0.931961	-0.319683	-0.0672217	-0.656478	0.262069	0.625832	-1.27232	-0.403209	0.0887209	0.459787	-0.607009	-0.536513
2013-07-01	-0.985342	0.0970112	-0.653567	-0.434536	0.805339	0.882391	-0.482563	-0.357439	-0.656478	0.26953	0.583615	-1.20302	0.490412	0.308189	0.370101	-0.146257	-0.0858597
2013-08-01	-0.985342	-0.230329	-0.55249	-0.354492	0.737249	0.880941	-0.325281	0.279427	-0.656478	0.279477	0.664415	-1.21422	0.549987	0.31373	0.348463	-0.177045	-0.0545406
2013-09-01	-0.995326	-0.370618	-0.508269	-0.413184	0.834948	0.88734	-0.313178	0.134318	-0.668596	0.29343	0.738509	-1.27046	0.649278	0.3362	0.414284	-0.510659	-0.387244
2013-10-01	-0.995326	-0.370618	-0.628298	-0.278378	0.793775	0.861488	-0.276089	0.0537023	-0.656478	0.325827	0.722599	-1.39598	0.688995	0.412218	0.495643	-0.577517	-0.539343
2013-11-01	-0.985342	-0.557669	-0.565125	-0.405596	0.773138	0.831798	-0.271147	0.279427	-0.64436	0.323479	0.756847	-1.30182	0.867719	0.370367	0.415712	-0.926805	-0.795578
2013-12-01	-0.980351	-0.581051	-0.451413	-0.391633	0.717111	0.906792	-0.297294	-0.0510985	-0.64436	0.332528	0.786269	-1.2797	0.708853	0.485349	0.252726	-0.622353	-0.305496
2014-01-01	-0.970367	-0.464144	-0.476683	-0.300177	0.69458	0.971037	-0.500414	-0.526733	-0.656478	0.339435	0.733683	-1.16829	-0.323776	0.545601	0.339928	-0.776649	-0.449672
2014-02-01	-0.980351	-0.791484	-0.571442	-0.308268	0.694769	0.907219	-0.311565	0.424536	-0.680714	0.359882	0.841113	-1.15234	0.0535309	0.232672	0.426179	-1.5093	-1.38882
2014-03-01	-0.980351	-0.72134	-0.565125	-0.370461	0.980404	0.996888	-0.132397	0.416474	-0.717068	0.364717	0.980097	-1.17396	0.152822	0.634892	0.517811	-0.809527	-0.707676
2014-04-01	-0.985342	-0.604432	-0.571442	-0.290618	1.07168	1.03264	-0.125842	0.0859487	-0.729186	0.375148	0.988964	-1.24035	0.391121	0.616727	0.59038	-0.786468	-0.676716
2014-05-01	-0.990334	-0.88501	-0.666202	-0.421133	1.12617	1.0735	-0.0585975	0.158503	-0.753422	0.38917	1.04639	-1.27982	0.490412	0.772086	0.569593	-0.722109	-0.79752
2014-06-01	-0.985342	-1.04868	-0.640933	-0.465491	1.01304	1.06199	0.0186315	0.166565	-0.753422	0.400637	1.09579	-1.26698	0.470554	0.699852	0.464525	-1.30053	-1.08167
2014-07-01	-0.995326	-1.0253	-0.678837	-0.357507	0.92369	0.980849	0.14006	0.319735	-0.753422	0.414107	1.13491	-1.29744	0.828002	0.848724	0.315916	-0.650878	-0.417093
2014-08-01	-0.990334	-0.978535	-0.754644	-0.422626	0.731105	0.970952	0.0421304	-0.139776	-0.753422	0.423225	1.10789	-1.19583	1.20531	0.880583	0.241978	-0.767619	-0.543879
2014-09-01	-0.990334	-0.744721	-0.685154	-0.394447	0.741081	0.937422	0.0734204	0.0778871	-0.753422	0.432758	1.15205	-1.03148	0.728711	0.828672	0.252339	-1.06338	-0.724836
2014-10-01	-0.995326	-0.487525	-0.830452	-0.0348629	0.553178	0.798524	0.0734961	0.0778871	-0.741304	0.450994	1.15285	-0.892053	1.20531	1.0028	0.439864	-1.03588	-0.813318
2014-11-01	-0.995326	-0.323855	-0.8115	-0.47917	0.668252	0.761496	0.225483	0.255242	-0.717068	0.469368	1.24143	-0.724039	1.14573	0.914811	0.48733	-1.1811	-0.889323
2014-12-01	-0.990334	-0.206948	-0.887308	-0.196243	0.729008	0.743238	0.211515	0.118195	-0.680714	0.502318	1.24006	-0.490495	0.430837	1.10856	0.526288	-0.712327	-0.74847
2015-01-01	-0.995326	-0.0666589	-1.09578	-0.123712	0.568403	0.63531	0.118048	-0.163961	-0.656478	0.542935	1.12866	-0.27217	0.113106	1.045	0.789653	-0.673395	-0.793747
2015-02-01	-0.995326	0.0268669	-1.03261	-0.400544	0.357061	0.542569	-0.00650642	-0.30907	-0.680714	0.569046	1.03851	-0.102508	-0.00604381	0.74351	1.02608	-1.43024	-1.47274
2015-03-01	-0.995326	-0.300473	-0.994702	-0.238835	0.373082	0.461346	0.0711008	0.0295175	-0.70495	0.56428	0.989722	0.143719	-0.284059	1.11531	1.27254	-0.570583	-0.447323
2015-04-01	-0.990334	-0.0432775	-1.05788	-0.418123	0.393839	0.43541	0.0795221	0.0375791	-0.717068	0.574641	0.908458	0.0296879	-0.284059	1.03195	1.35522	-0.934459	-0.962383
2015-05-01	-1.00032	-0.183566	-0.893625	-0.366869	0.392863	0.476704	0.0907673	-0.212331	-0.741304	0.572776	0.841829	-0.069787	-0.0259021	1.07713	1.33486	-0.646515	-0.731514
2015-06-01	-0.995326	-0.230329	-0.792548	-0.341529	0.335184	0.421247	0.0269267	-0.0269137	-0.76554	0.576368	0.799639	0.0281898	0.113106	0.926562	1.25987	-0.783516	-0.867901
2015-07-01	-1.00032	0.0268669	-0.817817	-0.323436	0.449036	0.379782	0.176266	0.319735	-0.76554	0.586108	0.891833	0.255441	-0.0457603	1.06687	1.14769	-0.601547	-0.63608
2015-08-01	-0.965375	0.2373	-0.912577	0.43465	0.139227	0.259313	0.109425	-0.188146	-0.753422	0.600959	0.859591	0.45926	-0.363492	1.05431	1.15688	-0.418178	-0.348695
2015-09-01	-0.990334	0.494496	-0.912577	0.144583	0.0872753	0.204368	0.0683525	-0.0349753	-0.753422	0.62486	0.8214	0.533354	-0.542216	0.969032	1.18581	-0.945062	-0.945296
2015-10-01	-1.01529	0.915362	-0.97575	-0.226376	0.0816905	0.145072	0.0394074	-0.131715	-0.753422	0.6308	0.757282	0.413393	-0.562075	1.0509	1.41289	-1.09383	-0.852622
2015-11-01	-0.965375	0.891981	-0.855721	-0.352874	0.109995	-0.0334988	-0.0279883	-0.228454	-0.741304	0.652421	0.649347	0.626337	-0.859948	0.917669	1.41961	-1.08376	-0.826217
2015-12-01	-0.900481	1.05565	-0.868356	-0.0519281	0.000689026	-0.143133	-0.090896	-0.172023	-0.717068	0.673144	0.575758	0.725975	-0.939381	1.00635	1.36111	-0.491621	-0.204313
2016-01-01	-0.89549	1.07903	-0.963116	0.184697	-0.044103	-0.0959516	-0.0155076	0.110133	-0.729186	0.711413	0.653121	1.0123	-0.939381	0.979846	1.55426	-0.514247	-0.429152
2016-02-01	-0.830596	0.915362	-1.15895	-0.0902819	0.00559092	0.00182295	-0.0910221	-0.10753	-0.729186	0.738215	0.581005	0.845499	-0.681224	0.706238	1.7258	-0.702709	-0.600715
2016-03-01	-0.84058	1.10241	-1.08946	-0.304937	0.0278045	0.0436288	-0.118177	-0.220392	-0.753422	0.745398	0.474922	0.578198	-0.224484	0.943083	1.83074	-0.328876	-0.120129
2016-04-01	-0.890498	0.424352	-1.14	-0.368887	0.0695439	0.195751	-0.164746	-0.0349753	-0.777658	0.757072	0.516718	0.393543	-0.423067	0.749588	1.86789	-0.64464	-0.631182
2016-05-01	-0.89549	0.167156	-1.14	-0.35986	0.21906	0.33081	-0.195078	-0.196207	-0.801894	0.767779	0.484898	0.526987	-0.323776	0.844091	1.88875	-0.218519	-0.1849
2016-06-01	-0.855555	0.120393	-1.24739	-0.0477354	0.19039	0.279192	-0.161595	0.150441	-0.814012	0.77669	0.550419	0.583117	0.0535309	0.674504	1.79801	-0.49962	-0.672348
2016-07-01	-0.870531	-0.019896	-1.33584	-0.433499	0.242352	0.307006	-0.157056	0.102072	-0.801894	0.795824	0.572938	0.667523	-0.0656185	0.77836	1.73647	-0.00789449	-0.0567914
2016-08-01	-0.860547	-0.160185	-1.29793	-0.466125	0.0810176	0.352651	-0.235395	-0.0994681	-0.814012	0.813715	0.557939	0.56484	-0.701082	0.789018	1.67982	-0.132781	-0.117708
2016-09-01	-0.84058	-0.0900404	-1.25371	-0.240412	0.00904728	0.334905	-0.204508	-0.0269137	-0.82613	0.821106	0.543699	0.674614	-0.284059	0.623248	1.55214	-0.410628	-0.298086
2016-10-01	-0.845571	-0.300473	-1.17159	-0.452134	0.027968	0.375431	-0.179395	0.0375791	-0.82613	0.831675	0.55547	0.808858	-0.204626	0.832411	1.71762	-0.519282	-0.465264
2016-11-01	-0.830596	-0.347236	-0.931529	-0.357952	0.0720482	0.418687	-0.200071	-0.115591	-0.82613	0.847494	0.497637	1.11079	0.0535309	0.760588	1.7137	-0.354191	-0.311248
2016-12-01	-0.770694	-0.464144	-0.710423	-0.414613	0.111415	0.629167	-0.204029	0.335858	-0.82613	0.847494	0.582647	1.32511	0.311688	0.837037	1.66246	-0.459869	-0.269892
2017-01-01	-0.740743	-0.487525	-0.748327	-0.468389	0.116762	0.650582	-0.153325	-0.0269137	-0.850366	0.853089	0.558599	1.29814	0.609562	0.859245	1.84691	0.116392	0.222907
2017-02-01	-0.755719	-0.674577	-0.754644	-0.4748	0.275906	0.782655	-0.144777	0.00533267	-0.862484	0.866559	0.514109	1.12304	0.947152	0.601552	1.99703	-0.940752	-0.841953
2017-03-01	-0.695817	-0.697958	-0.71674	-0.417967	0.346744	0.762178	-0.185169	0.0940103	-0.874602	0.887904	0.605979	1.03647	0.847861	0.966346	2.0768	-0.21675	-0.00549798
2017-04-01	-0.615948	-0.674577	-0.830452	-0.447364	0.204592	0.808762	0.0546363	0.311673	-0.88672	0.900821	0.743743	0.911566	0.371263	0.834108	1.93867	-0.336247	-0.175439
2017-05-01	-0.59598	-0.674577	-0.830452	-0.430131	0.284664	0.749978	0.0339361	0.0698255	-0.88672	0.918504	0.755598	0.832029	0.391121	0.974127	1.84204	0.10733	0.229723
2017-06-01	-0.526095	-0.697958	-0.899943	-0.438628	0.236963	0.763373	0.0518629	0.182688	-0.898838	0.922787	0.780264	0.65615	0.96701	0.837366	1.6711	-0.334464	-0.261324
2017-07-01	-0.48616	-0.674577	-0.817817	-0.469151	0.339222	0.750404	0.0170934	-0.0591601	-0.88672	0.939089	0.755991	0.440783	0.669136	0.996141	1.51523	-0.358072	-0.194301
2017-08-01	-0.476177	-0.72134	-0.887308	-0.389167	0.239287	0.761922	-0.00108551	0.0617639	-0.910956	0.940816	0.692294	0.321384	1.16559	0.997408	1.31288	-0.260253	-0.188312
2017-09-01	-0.506127	-0.744721	-0.893625	-0.466981	0.264143	0.85526	0.0301036	0.190749	-0.935192	0.933149	0.705636	0.242295	1.56276	0.982696	1.3515	-0.688714	-0.865412
2017-10-01	-0.506127	-0.627814	-0.792548	-0.478159	0.249984	0.780351	0.26353	0.489029	-0.935192	0.945721	0.882025	0.467362	1.14573	1.14476	1.22466	-0.492545	-0.376774
2017-11-01	-0.426258	-0.604432	-0.798866	-0.453544	0.350231	0.686672	0.290357	0.206873	-0.935192	0.942889	0.908108	0.487887	1.04644	1.17617	1.09796	-0.610464	-0.581209
2017-12-01	-0.381332	-0.627814	-0.767279	-0.460382	0.35402	0.706465	0.251226	0.206873	-0.923074	0.948207	0.930809	0.448873	1.34432	1.25156	0.829086	-0.370151	-0.29728
2018-01-01	-0.296471	5.91899	-0.653567	-0.39694	0.421203	0.838453	0.193134	-0.155899	-0.959428	0.938053	0.924804	0.179812	1.22517	1.25743	0.833741	-0.158203	-0.115997
2018-02-01	-0.276504	-0.627814	-0.476683	0.356162	0.457095	0.92505	0.406894	0.456782	-0.971546	0.938951	0.975565	0.106092	1.56276	1.00432	0.872999	-1.22401	-1.14165
2018-03-01	-0.206618	-0.651195	-0.489317	0.0948011	0.49538	0.923771	0.436898	0.182688	-0.983664	0.952076	1.05578	0.133682	1.26488	1.4091	0.882994	-0.440965	-0.425267
2018-04-01	-0.136733	-0.417381	-0.470365	-0.209585	0.335393	0.901588	0.590877	0.376166	-1.0079	0.949451	1.2179	0.149275	0.867719	1.3104	0.974653	-0.304681	-0.139115
2018-05-01	-0.096798	-0.440762	-0.400875	-0.361779	0.471004	0.895189	0.429536	-0.0914065	-1.03214	0.954424	1.08314	0.521295	1.14573	1.39902	0.918891	-0.190539	-0.25682
2018-06-01	-0.066847	-0.277092	-0.445096	-0.408753	0.499763	0.894848	0.564882	0.247181	-1.03214	0.966098	1.19219	0.714839	1.44361	1.35475	0.74371	-0.0981399	0.0306144
2018-07-01	-0.0319043	-0.183566	-0.457731	-0.406692	0.248408	0.824204	0.589264	0.110133	-1.03214	0.972384	1.22138	0.712142	1.02658	1.54347	0.69274	-0.210913	-0.178352
2018-08-01	-0.011937	-0.230329	-0.457731	-0.434793	0.21982	0.765762	0.653936	0.287489	-1.03214	0.979637	1.32259	0.784364	1.66205	1.69147	0.673651	-0.0660313	-0.137937
2018-09-01	0.0379813	-0.300473	-0.38824	-0.471659	0.135549	0.622598	0.64912	0.0375791	-1.04425	0.979568	1.32067	0.811043	1.36417	1.59717	0.757699	-0.602488	-0.645807
2018-10-01	0.0878995	-0.206948	-0.29348	0.227206	0.208471	0.547262	0.57295	-0.0833449	-1.05637	0.973766	1.30399	0.901254	0.947152	1.72543	0.867089	-0.668974	-0.641008
2018-11-01	0.127834	-0.206948	-0.312432	-0.0520647	0.206689	0.557585	0.491309	-0.0349753	-1.03214	0.980466	1.29174	1.04631	1.26488	1.72369	0.960336	-1.00207	-0.687126
2018-12-01	0.162777	0.190537	-0.495634	0.587678	0.267772	0.598453	0.526079	-0.0833449	-1.02002	1.01418	1.27893	1.05249	0.232255	1.84928	0.894248	-0.969384	-0.857288
2019-01-01	0.177752	0.40097	-0.571442	-0.0239622	0.169572	0.527041	0.374293	-0.163961	-1.03214	1.03511	1.19466	0.846773	0.728711	1.82909	0.952764	-0.475284	-0.474565
2019-02-01	0.167769	0.494496	-0.590394	-0.424906	0.271314	0.541716	0.290357	-0.188146	-1.04425	1.03607	1.13115	0.849482	0.252113	1.42754	0.976902	-1.84613	-1.85261
2019-03-01	0.187736	0.213918	-0.659885	-0.310316	0.238053	0.602975	0.275658	0.0133943	-1.08061	1.02882	1.14297	0.897946	0.470554	1.84014	1.04173	-1.04951	-1.13199
2019-04-01	0.182744	0.143774	-0.685154	-0.4721	0.276771	0.657749	0.158314	-0.357439	-1.10484	1.02329	1.07038	0.915336	-0.0259021	1.79561	1.13397	-0.83532	-1.14119
2019-05-01	0.182744	-0.0900404	-0.767279	-0.214773	0.188579	0.568933	0.175056	0.0617639	-1.11696	1.04554	1.09746	1.01149	-0.16491	1.90722	1.2006	-0.396445	-0.808687
2019-06-01	0.14281	0.00348543	-0.97575	-0.329275	0.222167	0.431741	0.238039	0.118195	-1.11696	1.07807	1.09987	0.931504	-0.244343	1.81517	1.04387	-0.985741	-1.00937
2019-07-01	0.072924	0.143774	-0.982068	-0.424539	0.235991	0.317329	0.122763	-0.204269	-1.11696	1.09099	1.04493	0.896735	-0.343634	1.83607	0.846693	-0.582499	-0.994668
2019-08-01	0.00803032	-0.253711	-1.25371	0.193042	0.160782	0.248478	0.257555	0.166565	-1.11696	1.10985	1.14418	1.12997	-0.760657	1.99547	0.741592	-0.722514	-0.989304
2019-09-01	-0.0368961	-0.230329	-1.20949	-0.420794	0.0825319	0.219214	0.118477	-0.268762	-1.12908	1.12615	1.09794	1.15558	-1.01881	1.91408	0.699958	-1.38909	-1.60627
2019-10-01	-0.116765	-0.206948	-1.20317	-0.266743	0.219	0.191741	-0.0227187	-0.46224	-1.12908	1.15247	0.985485	1.08988	-0.919523	2.08126	0.829451	-1.26631	-1.63734
2019-11-01	-0.261528	-0.277092	-1.14	-0.449416	0.287411	0.169558	0.112552	0.134318	-1.12908	1.17319	1.03044	1.0623	-0.959239	2.02237	0.795885	-1.83854	-2.26395
2019-12-01	-0.221594	-0.183566	-1.10841	-0.441812	0.256776	0.149765	0.0903891	-0.236515	-1.12908	1.18417	0.983478	0.983001	-1.01881	2.1267	0.675042	-0.874563	-1.08706
2020-01-01	-0.251544	-0.300473	-1.17159	-0.330028	0.386443	0.298645	0.0733448	-0.0591601	-1.1412	1.19965	0.918911	0.907933	-0.403209	2.0931	0.744171	-1.28045	-1.47503
2020-02-01	-0.236569	-0.347236	-1.33584	0.604361	0.239301	0.344034	0.141547	0.255242	-1.15332	1.20959	0.975144	1.07244	-0.562075	1.86936	0.856896	-1.76567	-1.77818
2020-03-01	-0.456209	-0.136803	-1.73383	10.9777	0.20112	0.312381	-0.67832	-3.36442	-1.15332	1.36488	0.437896	1.55646	-0.760657	2.07883	1.13326	-1.44084	-1.58457
2020-04-01	-0.960383	1.96753	-1.86649	1.80304	-0.109859	-0.00926841	-3.51915	-14.4411	-1.11696	1.67296	-1.3742	1.75865	-2.26988	1.73076	1.55409	-2.53706	-2.58358
2020-05-01	-0.945408	1.1258	-1.86017	0.149857	-0.060314	-0.0447608	-2.82008	3.78622	-1.11696	1.90036	-1.18121	1.67414	-1.95215	1.16061	1.58002	-1.90198	-1.78995
2020-06-01	-0.935424	0.751692	-1.82227	0.652595	0.0224689	0.016327	-1.58197	5.01159	-1.1412	1.95555	-0.421081	1.34307	-0.0656185	1.29362	1.73755	-1.63924	-1.69108
2020-07-01	-0.935424	0.447733	-1.89176	-0.250951	0.110059	0.00463844	-0.926043	2.10135	-1.16543	1.9702	0.0688009	1.2619	0.252113	1.57609	1.63354	-1.83551	-1.97319
2020-08-01	-0.955392	0.260681	-1.87281	-0.390781	0.273773	0.173142	-0.650787	1.03722	-1.17755	1.97192	0.191342	1.10774	0.609562	1.44482	1.42657	-2.15693	-2.49829
2020-09-01	-0.945408	0.0502483	-1.85386	0.282698	0.43339	0.295232	-0.636138	0.424536	-1.18967	2.01827	0.18486	1.05776	0.490412	1.44326	1.3227	-2.27057	-2.71938
2020-10-01	-0.960383	0.260681	-1.78437	0.105661	0.445243	0.327397	-0.428883	0.79537	-1.18967	2.05779	0.290634	0.988906	1.26488	1.40585	1.25795	-2.21894	-2.6388
2020-11-01	-0.960383	0.260681	-1.73383	-0.132504	0.556611	0.43157	-0.306472	0.182688	-1.18967	2.11277	0.331785	0.819307	0.907435	1.5246	1.3134	-2.22378	-2.52803
2020-12-01	-0.960383	-0.0432775	-1.69592	-0.401329	0.72736	0.584972	-0.214543	0.416474	-1.18967	2.1375	0.474852	0.579259	1.5429	1.62655	1.17964	-1.9211	-2.17545
2021-01-01	-0.960383	-0.347236	-1.60116	-0.13332	0.96073	0.820024	0.111241	0.99691	-1.21391	2.19048	0.632903	0.496651	1.14573	1.61634	1.09814	-1.77815	-2.09719
2021-02-01	-0.970367	-0.557669	-1.48745	-0.218335	1.06517	1.00175	-0.579055	-1.17972	-1.23814	2.23193	0.206186	0.577137	1.56276	0.889972	1.25069	-2.62544	-2.92633
2021-03-01	-0.980351	-0.604432	-1.26635	-0.202552	1.1796	1.14688	0.0198921	1.84338	-1.26238	2.26149	0.576445	0.75927	2.33723	1.67971	1.32557	-1.46616	-2.06314
2021-04-01	-0.995326	-0.534288	-1.24739	-0.33969	1.17179	1.24576	0.0208755	0.00533267	-1.31085	2.29506	0.599245	0.730182	1.5429	1.56068	1.17109	-1.71323	-2.26283
2021-05-01	-0.985342	-0.744721	-1.26003	-0.26894	1.58914	1.39601	0.215146	0.190749	-1.3472	2.33796	0.705019	0.611606	1.64219	1.69103	1.01085	-1.2959	-2.05446
2021-06-01	-0.995326	-0.768102	-1.3232	-0.412819	1.6991	1.57867	0.214767	0.231057	-1.38356	2.30287	0.763076	0.721343	1.52304	1.57477	0.690518	-0.97809	-1.4911
2021-07-01	-0.980351	-0.674577	-1.44955	-0.328675	1.43385	1.61724	0.434579	0.658322	-1.40779	2.31869	0.858497	0.901491	1.3046	1.69181	0.603467	-1.12202	-1.48696
2021-08-01	-0.980351	-0.744721	-1.47482	-0.414184	1.48787	1.76074	0.369477	0.0940103	-1.40779	2.35696	0.85353	0.951416	1.38403	1.65767	0.441288	-1.18395	-1.64243
2021-09-01	-0.980351	-0.697958	-1.41796	-0.285645	1.43828	1.70904	0.21217	0.0295175	-1.41991	2.36828	0.715023	0.973875	1.62233	1.44181	0.396367	-1.23287	-1.56673
2021-10-01	-0.985342	-0.72134	-1.2853	-0.324313	1.46581	1.75699	0.534323	0.747	-1.45626	2.36739	0.926936	1.08837	1.56276	1.74156	0.482981	-1.60969	-1.90636
2021-11-01	-0.980351	-0.768102	-1.29793	-0.296969	1.59768	1.97088	0.637346	0.472905	-1.4805	2.38162	1.01123	1.22558	1.62233	1.69457	0.365222	-1.56033	-1.7477
2021-12-01	-0.975359	-0.791484	-1.35479	-0.103695	1.57277	1.88087	0.617553	0.134318	-1.49262	2.38604	0.982847	1.37742	1.14573	1.77436	0.172168	-1.29941	-1.45803
2022-01-01	-0.960383	-0.768102	-1.17159	-0.0613777	1.68869	1.9661	0.540148	0.448721	-1.52897	2.39122	1.03719	1.30571	0.927293	1.71727	0.046086	-1.57893	-1.48779
2022-02-01	-0.905473	-0.791484	-1.06419	0.0835816	1.92551	1.94981	0.764951	0.464844	-1.57744	2.36352	1.14279	1.31198	1.12588	1.313	-0.0995567	-2.00188	-2.33605
2022-03-01	-0.845571	-0.510906	-0.937846	0.256718	2.38502	2.03871	0.886506	0.214934	-1.62592	2.30639	1.23722	1.46431	0.828002	1.81066	-0.17132	-1.37598	-1.46916
2022-04-01	-0.745735	-0.253711	-0.546173	0.290995	2.47716	2.29244	0.958112	0.231057	-1.65015	2.26626	1.33532	1.53321	0.490412	1.69115	-0.324221	-1.72912	-2.01648
2022-05-01	-0.556046	-0.230329	-0.451413	0.738856	2.45775	2.25746	0.853224	-0.139776	-1.69862	2.21742	1.3204	1.86113	0.62942	1.79038	-0.606	-1.45021	-1.71383
2022-06-01	-0.446226	0.0268669	-0.299798	0.654042	2.28916	2.04988	0.682478	-0.212331	-1.75921	2.14075	1.28979	1.97326	0.0138144	1.69976	-0.895706	-1.45115	-1.61484
2022-07-01	-0.176667	0.120393	-0.451413	0.00584843	1.62373	1.65998	0.743444	0.255242	-1.7471	2.14841	1.36499	2.21633	-0.0259021	1.81863	-1.10483	-1.16268	-1.30088
2022-08-01	0.232662	0.447733	-0.451413	0.0293391	1.58854	1.59915	0.758169	0.206873	-1.7471	2.14151	1.36319	2.16106	-0.0259021	1.86087	-1.41191	-1.43591	-1.54906
2022-09-01	0.432335	0.190537	-0.0597398	0.286943	1.5761	1.49071	0.778693	0.118195	-1.75921	2.09212	1.41365	2.52202	-0.403209	1.84481	-1.63715	-1.89554	-1.81004
2022-10-01	0.661959	0.307444	0.230857	0.540912	1.58228	1.26538	0.824001	0.0617639	-1.77133	2.04991	1.40916	2.71787	-0.780515	1.96822	-1.72114	-1.60293	-1.63957

## Sheet: nomalized_predictors_BrentRF
Date	Federal Funds Rate	TBL	LIBOR(3 month)	DFY	LTY	S&P 5000	DJIA	SVAR	S&P GSCI Non-Energy index	CRB RIND Index	Unemployment rate	Capacity utilization	CFNAI	INFL	MS	IPI	DOLLAR	MSCI	ISM	GCOP	USCOP	USCOS	GCOI	USCOI
1996-01-01	1.1264	1.47563	1.46434	-0.768102	1.28585	-1.18304	-1.29109	-0.296978	-0.670541	-0.733363	-0.0591472	1.28009	-0.631534	2.00948	-1.28435	-3.08757	-1.38101	-1.37918	-1.47555	-1.86032	-0.180803	-1.07568	-0.737206	-0.683207
1996-02-01	1.36849	1.43569	1.31992	-0.814865	1.38693	-1.16403	-1.26089	-0.305927	-0.653411	-0.752645	-0.1131	1.46606	0.626076	1.97312	-1.28124	-2.94165	-1.39249	-1.3255	-1.39612	-1.7911	-0.361514	-1.09584	-1.83324	-1.69219
1996-03-01	1.61058	1.42072	1.31992	-0.768102	1.67752	-1.1577	-1.24344	-0.203024	-0.674679	-0.75657	-0.1131	1.29623	-0.0430369	1.93677	-1.27537	-2.9574	-1.38445	-1.32888	-1.19754	-1.80012	-0.141951	-1.14153	-0.920262	-0.756803
1996-04-01	1.48505	1.50558	1.39032	-0.674577	1.82914	-1.14766	-1.23002	-0.378508	-0.596098	-0.737032	-0.0591472	1.43709	0.376166	1.91253	-1.27689	-2.85351	-1.38205	-1.30435	-0.72094	-1.84054	-0.31656	-1.13173	-0.898391	-0.826602
1996-05-01	1.43126	1.48062	1.40657	-0.72134	1.97444	-1.14675	-1.23831	-0.329014	-0.471995	-0.677565	-0.0591472	1.48656	0.360043	1.90042	-1.27475	-2.77544	-1.35221	-1.28201	-0.760657	-1.87814	-0.233287	-1.13095	-0.325454	-0.107277
1996-06-01	1.38643	1.53054	1.42101	-0.768102	2.08183	-1.13271	-1.23175	-0.437249	-0.548389	-0.636698	-0.221006	1.57405	0.335858	1.8883	-1.27219	-2.69688	-1.31756	-1.28111	0.132964	-1.81019	-0.309172	-1.02953	-0.571603	-0.360517
1996-07-01	2.50273	1.53054	1.43546	-0.674577	2.05656	-1.12392	-1.21778	-0.140013	-0.695533	-0.726026	-0.1131	1.55169	0.0859487	1.87618	-1.26894	-2.6968	-1.32852	-1.26188	-0.641507	-1.76254	-0.262623	-1.11327	-0.442127	-0.283395
1996-08-01	1.82577	1.54551	1.46795	-0.604432	1.91126	-1.15164	-1.23572	-0.326788	-0.754743	-0.660843	-0.328912	1.52226	0.206873	1.86406	-1.26798	-2.6434	-1.40336	-1.28902	-0.264201	-1.79493	-0.250922	-1.11983	-0.338352	-0.0980817
1996-09-01	1.37298	1.57546	1.44448	-0.72134	2.03129	-1.1466	-1.2286	-0.402828	-0.733553	-0.592162	-0.274959	1.58268	0.303612	1.83983	-1.26908	-2.57461	-1.35239	-1.31615	-0.363492	-1.74865	-0.296981	-1.28744	-1.09002	-0.840824
1996-10-01	1.48505	1.47563	1.46795	-0.72134	1.84177	-1.10977	-1.19457	-0.413019	-0.852156	-0.673044	-0.274959	1.43742	0.0778871	1.81559	-1.26584	-2.57602	-1.29376	-1.25272	-0.482642	-1.70124	-0.18821	-1.22252	-0.431759	-0.36128
1996-11-01	1.33263	1.50558	1.40657	-0.72134	1.6333	-1.09403	-1.17904	-0.397136	-0.951935	-0.755631	-0.167053	1.49967	0.432597	1.80347	-1.26128	-2.48145	-1.34875	-1.25207	0.0138144	-1.61297	-0.300205	-1.36314	-1.02087	-0.848678
1996-12-01	1.44471	1.46564	1.40657	-0.697958	1.69647	-1.03744	-1.11273	-0.234477	-0.932581	-0.706488	-0.167053	1.55244	0.0940103	1.80347	-1.25527	-2.4131	-1.28025	-1.18484	0.450696	-1.54358	-0.175329	-1.58715	-0.702284	-0.679585
1997-01-01	1.81233	1.51556	1.43546	-0.674577	1.87336	-1.0584	-1.12324	-0.29104	-0.917218	-0.698724	-0.221006	1.45898	0.271365	1.76712	-1.25147	-2.39343	-1.18531	-1.19821	0.17268	-1.53437	-0.228952	-1.42165	-0.4784	-0.528006
1997-02-01	1.41332	1.48062	1.43546	-0.814865	1.77228	-1.0051	-1.07498	-0.272487	-0.90998	-0.661867	-0.274959	1.62067	0.682507	1.74288	-1.24947	-2.26471	-0.992127	-1.14041	0.0336727	-1.4691	-0.510294	-1.46081	-1.24003	-1.19347
1997-03-01	1.47161	1.54052	1.42824	-0.838247	1.94285	-0.995907	-1.06002	-0.187305	-0.780283	-0.632347	-0.274959	1.70531	0.279427	1.73076	-1.24408	-2.19594	-0.877796	-1.11434	0.17268	-1.53466	-0.203074	-1.27715	-0.43408	-0.319103
1997-04-01	1.77646	1.58045	1.55099	-0.88501	2.06919	-1.03414	-1.10087	-0.0249836	-0.75788	-0.678845	-0.328912	1.55166	0.110133	1.71865	-1.23834	-2.18665	-0.833327	-1.15962	0.152822	-1.44172	-0.317905	-1.21062	-0.462937	-0.338824
1997-05-01	1.57472	1.54052	1.55099	-0.861628	1.95548	-0.992455	-1.05239	-0.185507	-0.723781	-0.733107	-0.436818	1.57105	0.198811	1.73076	-1.23302	-2.12491	-0.969418	-1.08368	0.62942	-1.54994	-0.191613	-1.13084	0.158342	0.346995
1997-06-01	1.50747	1.38577	1.55099	-0.861628	1.8165	-0.941187	-1.01087	-0.192524	-0.782898	-0.67603	-0.382865	1.56561	0.368105	1.71865	-1.22895	-2.07274	-1.02434	-1.00759	0.391121	-1.6417	-0.317681	-1.19739	-0.0921056	0.221797
1997-07-01	1.80336	1.51057	1.54918	-0.931773	1.64593	-0.893306	-0.953423	-0.185851	-0.943044	-0.700687	-0.436818	1.57973	0.54546	1.70653	-1.22335	-1.97888	-0.896372	-0.931513	0.947152	-1.5036	-0.225175	-1.31722	-0.324834	0.00390375
1997-08-01	1.53885	1.56049	1.49322	-0.88501	1.69647	-0.833163	-0.890832	0.0455912	-0.835971	-0.650605	-0.490771	1.69793	0.279427	1.69441	-1.21313	-1.86585	-0.702753	-0.849082	0.669136	-1.4028	-0.257572	-1.41741	-0.0477524	0.32453
1997-09-01	1.48057	1.52554	1.50947	-1.04868	1.63962	-0.854129	-0.93253	-0.244189	-0.865519	-0.665365	-0.436818	1.73633	0.553521	1.67017	-1.21064	-1.75961	-0.672554	-0.963596	0.192539	-1.37654	-0.294942	-1.3847	-0.208478	0.277861
1997-10-01	1.53885	1.47563	1.53294	-0.88501	1.52591	-0.824299	-0.914523	1.00302	-0.955373	-0.691472	-0.544723	1.7683	0.384228	1.65806	-1.2056	-1.65875	-0.590045	-0.864738	0.688995	-1.2294	-0.195268	-1.24659	0.143481	0.536726
1997-11-01	1.4985	1.54551	1.52211	-1.00192	1.43115	-0.841899	-0.959782	-0.013905	-0.929518	-0.718518	-0.598676	1.82969	0.54546	1.65806	-1.19807	-1.56601	-0.417375	-0.958627	0.549987	-1.28172	-0.308621	-1.16194	-0.565298	-0.0567672
1997-12-01	1.6599	1.54052	1.59431	-1.0253	1.38693	-0.803536	-0.91484	-0.213707	-0.952579	-0.832674	-0.544723	1.78988	0.0859487	1.67017	-1.19144	-1.51302	0.00274678	-0.916969	0.311688	-1.28138	-0.162481	-1.37443	-0.76167	-0.399294
1998-01-01	1.62403	1.58045	1.54918	-0.978535	1.21636	-0.803258	-0.921217	-0.0375063	-1.04575	-0.962955	-0.598676	1.80453	0.29555	1.65806	-1.18364	-1.46011	0.345453	-0.908451	0.17268	-1.20152	-0.157678	-1.23781	-0.251508	0.122565
1998-02-01	1.46264	1.54052	1.46434	-0.931773	1.23531	-0.775142	-0.902278	-0.414396	-1.0137	-1.01577	-0.598676	1.67022	0.303612	1.64594	-1.16968	-1.44049	0.130998	-0.834646	-0.00604381	-1.11034	-0.530068	-1.22601	-0.967187	-0.71393
1998-03-01	1.50299	1.58045	1.48781	-0.931773	1.28585	-0.725375	-0.843543	-0.327657	-1.08176	-0.989659	-0.544723	1.46881	0.0456407	1.63382	-1.15884	-1.43563	0.0898123	-0.747373	-0.00604381	-1.12295	-0.226048	-1.04033	-0.308431	-0.0362751
1998-04-01	1.57023	1.48561	1.50225	-0.814865	1.27953	-0.66058	-0.801366	-0.249886	-1.10865	-1.00075	-0.760535	1.41281	0.214934	1.60958	-1.14999	-1.39265	0.055443	-0.65411	-0.145051	-1.17914	-0.296518	-0.858173	0.117212	0.376774
1998-05-01	1.45367	1.43569	1.49503	-0.861628	1.28585	-0.646806	-0.764379	-0.355902	-1.13061	-0.954935	-0.706582	1.37129	0.287489	1.59747	-1.14405	-1.318	0.152508	-0.649524	-0.403209	-1.26049	-0.257826	-0.861205	0.320223	0.577248
1998-06-01	1.60162	1.41572	1.49322	-0.908391	1.19109	-0.678984	-0.794193	-0.171746	-1.19824	-0.96031	-0.652629	1.06343	-0.301008	1.59747	-1.13784	-1.38997	0.422793	-0.696287	-0.800373	-1.26058	-0.409191	-1.06462	0.0166932	0.246694
1998-07-01	1.85267	1.47063	1.50766	-0.908391	1.16582	-0.617265	-0.777436	-0.150524	-1.22473	-1.03914	-0.652629	0.829624	-0.317131	1.58535	-1.13383	-1.43775	0.460721	-0.616863	-0.740799	-1.34354	-0.338891	-1.00092	0.617751	0.918987
1998-08-01	1.52989	1.48062	1.49322	-0.88501	1.09001	-0.655982	-0.81219	0.998299	-1.34972	-1.0609	-0.652629	1.2164	0.892109	1.57323	-1.12554	-1.19358	0.661705	-0.663792	-0.72094	-1.48221	-0.334451	-1.10106	0.279975	0.704268
1998-09-01	1.58368	1.38577	1.4499	-0.791484	0.755194	-0.782656	-0.939477	1.10193	-1.39258	-1.1446	-0.598676	1.08166	0.0295175	1.56111	-1.11014	-1.2042	0.436539	-0.90948	-0.84009	-1.49382	-0.673637	-1.31665	-0.231118	0.0398889
1998-10-01	1.57472	1.05631	1.31992	-0.464144	0.578309	-0.791092	-0.965337	0.347704	-1.36181	-1.16098	-0.652629	1.14197	0.271365	1.54899	-1.0977	-1.12052	0.0756051	-0.990109	-0.84009	-1.43291	-0.366882	-1.08166	0.183166	0.357043
1998-11-01	1.40436	1.14617	1.29812	-0.300473	0.767828	-0.656882	-0.822882	-0.219863	-1.33255	-1.22044	-0.706582	1.05498	0.0940103	1.54899	-1.08361	-1.13093	0.0333583	-0.779628	-0.939381	-1.29872	-0.477602	-0.975693	-0.021025	0.346315
1998-12-01	1.16675	1.18111	1.30339	0.0736298	0.654117	-0.588625	-0.766173	0.0205964	-1.32119	-1.27846	-0.706582	1.0719	0.239119	1.54899	-1.07484	-1.07896	-0.0786259	-0.698322	-1.2174	-1.28677	-0.421106	-1.07302	-0.171715	0.132029
1999-01-01	0.830513	1.18111	1.20338	0.167156	0.698338	-0.532008	-0.759444	0.0328305	-1.41031	-1.31532	-0.760535	1.02362	0.134318	1.52476	-1.06669	-1.02819	-0.0739068	-0.616947	-0.462783	-1.30804	-0.465573	-0.97164	-0.0717905	0.16199
1999-02-01	1.18468	1.20108	1.16136	0.120393	0.875223	-0.483881	-0.738024	0.0483178	-1.38498	-1.32376	-0.706582	1.10642	0.456782	1.52476	-1.05716	-0.957923	0.082097	-0.548127	-0.244343	-1.31174	-0.803597	-0.956209	-0.570416	-0.402342
1999-03-01	1.29228	1.28095	1.18822	-0.136803	1.02052	-0.523369	-0.740799	0.00824299	-1.42306	-1.40098	-0.814488	0.998983	-0.0349753	1.50052	-1.05543	-0.932093	0.217701	-0.59261	-0.105335	-1.34728	-0.510988	-0.832546	0.0659541	0.407551
1999-04-01	1.43126	1.15116	1.17551	-0.347236	0.988934	-0.461671	-0.673431	-0.0700198	-1.38208	-1.3706	-0.760535	0.981863	0.0537023	1.45205	-1.05584	-0.903962	0.201796	-0.472305	-0.125193	-1.52365	-0.617691	-0.930437	0.397685	0.557393
1999-05-01	1.2609	1.22604	1.17551	-0.417381	1.21636	-0.396383	-0.516571	-0.00646961	-1.37259	-1.43306	-0.814488	1.05375	0.489029	1.45205	-1.04673	-0.828465	0.171897	-0.368622	0.271972	-1.62716	-0.515377	-0.869006	0.543474	0.652129
1999-06-01	1.14882	1.27096	1.20728	-0.487525	1.44378	-0.461092	-0.572091	-0.126835	-1.41761	-1.45541	-0.760535	0.917241	-0.0107905	1.45205	-1.03761	-0.835606	0.224967	-0.460496	0.569845	-1.65346	-0.690336	-0.945827	0.147895	0.310897
1999-07-01	1.58817	1.26597	1.3153	-0.487525	1.37429	-0.36816	-0.509706	-0.250388	-1.42851	-1.41386	-0.760535	0.921124	0.190749	1.42781	-1.03415	-0.763477	0.253993	-0.315629	0.132964	-1.54856	-0.559292	-0.934364	0.643238	0.844484
1999-08-01	1.27883	1.31589	1.34361	-0.557669	1.46905	-0.424874	-0.565495	-0.0695398	-1.39708	-1.41156	-0.814488	0.936252	0.335858	1.40358	-1.0316	-0.707496	0.135979	-0.396971	0.371263	-1.54209	-0.569525	-1.12761	0.341427	0.523782
1999-09-01	1.43126	1.40574	1.41697	-0.487525	1.45642	-0.421636	-0.526762	-0.0735268	-1.34346	-1.36472	-0.814488	0.754286	-0.0994681	1.37934	-1.03284	-0.760502	0.0843566	-0.379682	0.808144	-1.54696	-0.665262	-1.25121	-0.138506	0.0586095
1999-10-01	1.36401	1.36081	1.67692	-0.417381	1.57644	-0.473365	-0.614983	0.284366	-1.33877	-1.30551	-0.868441	0.969685	0.674446	1.35511	-1.02642	-0.597849	0.021261	-0.449857	0.847861	-1.45996	-0.474654	-1.28111	0.0293097	0.318958
1999-11-01	1.41781	1.48062	1.71216	-0.183566	1.52591	-0.39693	-0.565156	-0.298738	-1.36007	-1.26763	-0.868441	1.01436	0.34392	1.35511	-1.022	-0.531542	0.0631583	-0.341423	1.02658	-1.40606	-0.576526	-1.38219	-0.512576	-0.160893
1999-12-01	1.56575	1.5505	1.69367	-0.72134	1.68384	-0.350196	-0.518734	-0.325216	-1.32002	-1.24587	-0.922394	1.07092	0.521275	1.35511	-1.01523	-0.431169	0.0746189	-0.23098	0.96701	-1.49577	-0.468242	-1.56329	-0.289644	0.0459372
2000-01-01	0.794648	1.62538	1.65728	-1.09544	1.9239	-0.288563	-0.471083	0.331034	-1.31276	-1.26976	-0.922394	0.997243	0.198811	1.33087	-1.00929	-0.438787	0.0632332	-0.0611349	0.748569	-1.41888	-0.567127	-1.55562	-0.243466	-0.260799
2000-02-01	1.60162	1.76016	1.67981	-0.955154	1.83545	-0.337805	-0.513072	-0.0257299	-1.24875	-1.35115	-0.868441	0.972761	-0.10753	1.29452	-1.01177	-0.391575	0.238176	-0.140352	0.569845	-1.31881	-0.750764	-1.52268	-0.150593	-0.297507
2000-03-01	1.59713	1.79011	1.68847	-0.838247	1.6712	-0.370058	-0.632905	0.569113	-1.2635	-1.34851	-0.922394	1.02168	0.408413	1.23393	-1.01046	-0.342582	0.297539	-0.111801	0.391121	-1.30864	-0.490909	-1.39292	0.290999	0.442924
2000-04-01	1.77198	1.83504	1.77165	-0.604432	1.50064	-0.234165	-0.489072	0.792644	-1.23726	-1.35798	-1.0303	1.0663	0.408413	1.23393	-0.986767	-0.261851	0.363805	-0.000489001	0.351405	-1.2166	-0.636444	-1.31609	0.365478	0.612755
2000-05-01	1.77198	1.82505	1.90047	-0.323855	1.78492	-0.274596	-0.543493	0.30847	-1.21171	-1.36182	-0.922394	0.995478	-0.236515	1.22181	-0.995056	-0.223296	0.648547	-0.0462657	0.0535309	-1.17234	-0.53152	-1.42005	0.492001	0.642881
2000-06-01	1.98717	1.77514	2.03911	-0.113422	1.57013	-0.295433	-0.564668	-0.129356	-1.24563	-1.2887	-0.922394	0.93779	0.150441	1.18545	-0.998993	-0.215607	0.536813	-0.0936602	-0.303917	-1.22029	-0.654311	-1.47301	0.614966	0.736622
2000-07-01	2.08132	1.86499	1.99348	-0.581051	1.53854	-0.273213	-0.576812	-0.176959	-1.28625	-1.36967	-0.922394	0.869058	-0.163961	1.17334	-0.997543	-0.240413	0.565938	-0.0581321	-0.0854768	-1.14208	-0.593174	-1.55376	0.585096	0.849136
2000-08-01	1.9244	2.02473	1.97037	-0.674577	1.39956	-0.306913	-0.570672	-0.34293	-1.31133	-1.39151	-0.868441	0.657718	-0.252639	1.17334	-0.986283	-0.275489	0.631007	-0.117331	-0.601791	-1.07643	-0.564618	-1.48304	0.890606	1.18889
2000-09-01	1.92889	2.03471	1.94842	-0.651195	1.38061	-0.218301	-0.486837	-0.252231	-1.26194	-1.35422	-0.976347	0.669367	0.34392	1.13698	-0.98207	-0.22432	0.816348	-0.0144185	-0.641507	-1.07544	-0.691821	-1.60383	0.54643	0.705272
2000-10-01	1.96475	2.00476	2.00936	-0.627814	1.3427	-0.308918	-0.558309	0.389562	-1.26206	-1.34834	-0.976347	0.529432	-0.357439	1.12486	-0.97903	-0.269021	0.999331	-0.16332	-0.84009	-0.973493	-0.552957	-1.67247	0.423594	0.565395
2000-11-01	1.96924	2.07964	1.98828	-0.393999	1.33007	-0.325007	-0.531859	0.018138	-1.30059	-1.40678	-0.976347	0.394565	-0.236515	1.11275	-0.977994	-0.268544	1.08104	-0.183302	-0.879806	-0.856431	-0.648707	-1.77207	0.230378	0.32778
2000-12-01	1.96475	2.01474	1.95477	-0.393999	1.02684	-0.438615	-0.601643	0.473158	-1.21873	-1.40729	-0.976347	0.201001	-0.147838	1.12486	-0.964731	-0.31149	0.972377	-0.334447	-1.79329	-1.10264	-0.526632	-1.86464	0.829466	0.739043
2001-01-01	1.43126	1.83504	1.8092	-0.370618	0.9763	-0.472872	-0.565471	0.161037	-1.21715	-1.39688	-0.814488	0.0350202	-0.51061	1.07639	-0.95589	-0.382063	1.01318	-0.354269	-2.11102	-1.04549	-0.558755	-1.74776	1.08267	0.540413
2001-02-01	1.50299	1.42571	1.35574	-0.697958	0.938396	-0.376189	-0.520693	-0.102079	-1.22502	-1.42717	-0.814488	-0.148131	-0.381624	1.05216	-0.945252	-0.469402	1.11823	-0.285248	-2.15073	-1.07724	-0.908816	-1.88924	-0.0170639	-0.302294
2001-03-01	1.51195	1.35083	1.21652	-0.393999	0.805732	-0.517934	-0.591479	0.668836	-1.2184	-1.45601	-0.760535	-0.254431	-0.486425	1.02792	-0.923631	-0.502064	1.31629	-0.477564	-1.95215	-0.984818	-0.512304	-1.57364	0.870029	0.979864
2001-04-01	1.37746	1.05132	1.10157	-0.206948	0.963665	-0.620149	-0.680672	0.664965	-1.32963	-1.49935	-0.706582	-0.394542	-0.631534	1.00368	-0.90201	-0.543931	1.39066	-0.597598	-2.03158	-1.1044	-0.631628	-1.31971	0.927242	1.09383
2001-05-01	1.0726	0.906558	0.870505	-0.464144	1.1216	-0.490912	-0.532009	-0.100813	-1.28556	-1.47717	-0.760535	-0.577693	-0.301008	0.979449	-0.913338	-0.614321	1.40125	-0.420123	-2.3096	-1.18924	-0.541281	-1.33447	1.06987	1.15621
2001-06-01	0.861895	0.786755	0.686809	-0.440762	1.05211	-0.497097	-0.519792	-0.250763	-1.31448	-1.46471	-0.652629	-0.754944	-0.66378	0.967331	-0.902079	-0.686212	1.50333	-0.45433	-1.93229	-1.41084	-0.687136	-1.56561	0.458236	0.457554
2001-07-01	0.776715	0.786755	0.63482	-0.347236	1.02684	-0.522779	-0.572428	-0.0583364	-1.33122	-1.46522	-0.598676	-0.907688	-0.341316	0.979449	-0.887089	-0.761106	1.51666	-0.496771	-1.87272	-1.09317	-0.587784	-1.50648	0.676628	0.948025
2001-08-01	0.704984	0.716869	0.554525	-0.417381	0.856271	-0.545053	-0.583535	-0.151714	-1.35151	-1.49329	-0.436818	-1.02337	-0.292947	0.979449	-0.873896	-0.776357	1.27404	-0.556044	-1.31669	-1.0757	-0.601277	-1.56387	0.603108	0.839202
2001-09-01	0.646703	0.671943	0.466434	-0.347236	0.704655	-0.634008	-0.651539	0.649099	-1.34314	-1.55191	-0.382865	-1.13358	-0.784704	0.955213	-0.838805	-0.842622	1.34922	-0.703621	-1.33655	-1.16611	-0.720131	-1.53623	0.503391	0.611758
2001-10-01	0.359781	0.152793	0.0664027	-0.323855	0.603578	-0.735183	-0.805543	0.0137394	-1.45211	-1.65992	-0.221006	-1.24734	-0.0994681	0.979449	-0.837354	-0.880826	1.39282	-0.878815	-2.40889	-1.15689	-0.589262	-1.48546	0.471887	0.726651
2001-11-01	0.175971	0.0030385	-0.113827	-0.300473	0.654117	-0.686359	-0.748876	-0.156916	-1.47461	-1.73082	-0.1131	-1.33445	-0.558979	0.991567	-0.819187	-0.952717	1.45678	-0.797717	-1.75357	-1.17057	-0.620995	-1.47301	0.403238	0.598994
2001-12-01	-0.0706029	-0.131741	-0.207408	-0.253711	0.932078	-0.637267	-0.682525	-0.220219	-1.38798	-1.65156	-0.00519423	-1.32472	-0.188146	1.0158	-0.797359	-0.956955	1.4475	-0.723421	-1.51527	-1.16763	-0.508266	-1.44196	0.258341	0.476652
2002-01-01	-0.312694	-0.151708	-0.273839	0.775073	0.900492	-0.610716	-0.641467	-0.157802	-1.40918	-1.71179	-0.00519423	-1.22218	0.0214559	1.00368	-0.793007	-0.871047	1.59943	-0.681808	-1.07839	-1.17971	-0.516219	-1.29739	0.311526	0.386075
2002-02-01	-0.200615	-0.141724	-0.247844	0.915362	0.818367	-0.64552	-0.663511	-0.0957009	-1.38334	-1.67954	-0.00519423	-1.23529	-0.0188521	0.967331	-0.785201	-0.87231	1.68208	-0.725333	-0.442925	-1.16411	-0.851184	-1.15792	-0.424253	-0.201114
2002-03-01	-0.196131	-0.136733	-0.256509	0.821836	1.05211	-0.635251	-0.602264	-0.185056	-1.38413	-1.62844	-0.00519423	-1.10597	0.0456407	0.930977	-0.786652	-0.777816	1.60919	-0.702004	-0.105335	-1.24853	-0.509198	-1.07258	0.372758	0.449119
2002-04-01	-0.1513	-0.131741	-0.192389	0.775073	1.00789	-0.61943	-0.603081	-0.13601	-1.38397	-1.58509	0.102712	-1.05556	0.198811	0.894623	-0.796046	-0.717598	1.58207	-0.662664	-0.105335	-1.34992	-0.64199	-1.11249	0.475757	0.586596
2002-05-01	-0.1513	-0.136733	-0.247844	0.56464	0.9763	-0.683829	-0.643294	0.152365	-1.45557	-1.61649	0.0487587	-0.960787	0.0940103	0.894623	-0.788379	-0.663132	1.40239	-0.741635	0.0336727	-1.24424	-0.498311	-1.03614	0.681478	0.800564
2002-06-01	-0.191648	-0.146716	-0.26113	0.821836	0.831001	-0.7329	-0.689713	0.162611	-1.4091	-1.52716	0.0487587	-0.781469	0.29555	0.894623	-0.779882	-0.559673	1.22289	-0.803278	0.132964	-1.2645	-0.619277	-1.08343	0.469265	0.601688
2002-07-01	-0.173716	-0.166683	-0.275572	0.915362	0.654117	-0.810107	-0.769325	1.89656	-1.32999	-1.45882	0.0487587	-0.806027	-0.155899	0.882505	-0.768277	-0.562591	1.02275	-0.941996	-0.542216	-1.1408	-0.586531	-1.20849	0.604193	0.709114
2002-08-01	-0.191648	-0.181659	-0.297523	0.541259	0.407741	-0.900134	-0.849357	1.28985	-1.32426	-1.49645	-0.00519423	-0.79642	0.00533267	0.870387	-0.757985	-0.578992	1.18995	-1.11051	-0.522358	-1.17782	-0.560553	-1.25696	0.744927	0.942832
2002-09-01	-0.182682	-0.201626	-0.299256	0.424352	0.161366	-0.907252	-0.875705	0.401376	-1.27238	-1.50908	-0.00519423	-0.77983	-0.204269	0.858269	-0.752252	-0.565341	1.29427	-1.0745	-0.482642	-1.15572	-0.898679	-1.49204	0.100291	0.248237
2002-10-01	-0.164749	-0.226585	-0.320916	0.751692	0.205587	-0.939526	-0.9247	1.36362	-1.22868	-1.50507	-0.00519423	-0.842158	-0.236515	0.846151	-0.740094	-0.59848	1.39068	-1.20454	-0.780515	-0.985798	-0.822185	-1.22758	0.746241	0.934736
2002-11-01	-0.214064	-0.301463	-0.368575	1.00889	0.275078	-0.882663	-0.847895	0.209149	-1.16583	-1.48996	0.102712	-0.745893	0.166565	0.846151	-0.724552	-0.529115	1.23969	-1.12774	-0.879806	-0.954177	-0.770402	-1.19526	0.735305	0.8131
2002-12-01	-0.442705	-0.396307	-0.477753	0.517877	0.262443	-0.84668	-0.802127	-0.0846897	-1.14391	-1.46096	0.156665	-0.873473	-0.405809	0.858269	-0.720062	-0.597919	1.16485	-1.06046	-0.264201	-1.07293	-0.603455	-1.27693	0.317861	0.408717
2003-01-01	-0.474087	-0.406291	-0.497393	0.517877	0.275078	-0.874013	-0.835969	0.324771	-1.1966	-1.39611	0.0487587	-0.713594	0.351981	0.821915	-0.717299	-0.493029	0.998694	-1.16151	-0.323776	-0.9008	-0.583971	-1.31563	0.320277	0.33314
2003-02-01	-0.397874	-0.426258	-0.511257	0.307444	0.180318	-0.926224	-0.902007	-0.0963032	-1.14964	-1.36617	0.102712	-0.740673	-0.317131	0.773443	-0.71571	-0.479153	1.01858	-1.20077	-0.820232	-0.724222	-0.907231	-1.34925	-0.414361	-0.398014
2003-03-01	-0.397874	-0.416275	-0.516456	0.213918	0.123462	-0.953567	-0.938092	0.48142	-1.18708	-1.31958	0.102712	-0.723831	-0.0833449	0.737089	-0.711496	-0.51695	0.955024	-1.2434	-1.31669	-0.736529	-0.55616	-1.2305	0.824764	0.736494
2003-04-01	-0.415806	-0.456209	-0.544761	0.2373	0.218222	-0.928196	-0.907309	-0.0153232	-1.25717	-1.3555	0.156665	-0.856353	-0.46224	0.749207	-0.688977	-0.598003	0.8052	-1.23796	-1.3564	-0.910482	-0.710337	-1.11727	0.900845	0.982966
2003-05-01	-0.411323	-0.466193	-0.534363	0.284063	-0.0281532	-0.86622	-0.856306	-0.148589	-1.22568	-1.37035	0.210617	-0.844276	0.0698255	0.761325	-0.662521	-0.601034	0.367276	-1.14634	-0.780515	-0.933657	-0.637526	-1.14309	1.2597	1.31853
2003-06-01	-0.42029	-0.446226	-0.543606	0.494496	-0.179769	-0.811876	-0.797452	-0.18997	-1.17525	-1.34509	0.318523	-0.755953	0.166565	0.749207	-0.651123	-0.584169	0.304879	-1.06759	-0.780515	-0.966621	-0.749409	-1.09307	1.09559	1.05023
2003-07-01	-0.496503	-0.571021	-0.622168	0.447733	0.230857	-0.795455	-0.778459	-0.180164	-1.2325	-1.34996	0.26457	-0.679783	0.150441	0.749207	-0.640969	-0.518017	0.458686	-1.04933	-0.38335	-0.865133	-0.736087	-1.04673	1.1714	1.24694
2003-08-01	-0.545818	-0.54107	-0.607726	0.354207	0.52777	-0.79778	-0.763463	-0.323659	-1.19593	-1.2968	0.210617	-0.753532	-0.0591601	0.724971	-0.629019	-0.54835	0.633229	-1.01831	0.0535309	-0.809406	-0.690741	-1.04154	1.18754	1.23998
2003-09-01	-0.541335	-0.526095	-0.608304	0.190537	0.414059	-0.752933	-0.714462	-0.239825	-1.09962	-1.28025	0.210617	-0.582383	0.327797	0.700735	-0.64691	-0.464154	0.498548	-0.953976	-0.105335	-0.80528	-0.779026	-0.896793	1.03175	1.19898
2003-10-01	-0.496503	-0.54107	-0.603682	0.2373	0.426693	-0.756974	-0.721636	-0.283353	-1.07567	-1.1649	0.156665	-0.561733	0.166565	0.700735	-0.647877	-0.448132	0.206253	-0.963724	0.450696	-0.638322	-0.667042	-0.740427	0.991704	1.26428
2003-11-01	-0.532369	-0.536078	-0.59444	0.0268669	0.433011	-0.713241	-0.669987	-0.34175	-0.980708	-1.02268	0.0487587	-0.384886	0.448721	0.724971	-0.647048	-0.361593	0.160473	-0.885876	1.08616	-0.582611	-0.816332	-0.855467	0.447823	0.619299
2003-12-01	-0.532369	-0.54107	-0.590683	0.0736298	0.414059	-0.701343	-0.664601	-0.386993	-0.895827	-1.04896	-0.00519423	-0.386272	0.0859487	0.737089	-0.653817	-0.350803	-0.0107238	-0.870551	1.42375	-0.499653	-0.69213	-0.937747	0.819126	1.03114
2004-01-01	-0.572717	-0.551054	-0.603682	-0.0432775	0.338251	-0.660226	-0.596825	-0.350552	-0.914038	-0.922258	-0.00519423	-0.39187	0.102072	0.700735	-0.660518	-0.329267	-0.196578	-0.814474	1.56276	-0.541071	-0.684093	-0.877898	0.809185	0.816015
2004-02-01	-0.532369	-0.54107	-0.612925	-0.440762	0.29403	-0.631521	-0.584972	-0.412255	-0.908484	-0.94026	-0.0591472	-0.245682	0.416474	0.664381	-0.650985	-0.250417	-0.118788	-0.778375	1.38403	-0.542855	-0.914175	-0.680054	0.719348	0.391091
2004-03-01	-0.527885	-0.531087	-0.617546	-0.510906	0.136097	-0.609333	-0.561226	-0.211254	-0.749904	-0.8639	0.0487587	-0.245959	0.480967	0.628027	-0.642558	-0.302146	-0.00545541	-0.731564	1.52304	-0.473511	-0.665223	-0.487233	1.46304	1.27962
2004-04-01	-0.532369	-0.546062	-0.622168	-0.487525	0.464597	-0.634833	-0.60167	-0.311927	-0.679321	-0.81015	-0.0591472	-0.175412	0.118195	0.603791	-0.631091	-0.249378	0.0672531	-0.753717	1.52304	-0.553682	-0.80807	-0.362663	1.03911	1.0963
2004-05-01	-0.532369	-0.511119	-0.589819	-0.651195	0.698338	-0.650569	-0.609543	-0.352864	-0.735446	-0.879769	-0.0591472	-0.033258	0.505152	0.567438	-0.61251	-0.155586	0.289199	-0.77587	1.68191	-0.489218	-0.701405	-0.318067	1.47524	1.49476
2004-06-01	-0.536852	-0.43125	-0.521941	-0.581051	0.704655	-0.646592	-0.624317	-0.386388	-0.718975	-0.872603	-0.0591472	-0.172638	-0.180084	0.543202	-0.620177	-0.255804	0.183482	-0.793535	1.50318	-0.310641	-0.901308	-0.304031	1.35724	1.34243
2004-07-01	-0.366492	-0.406291	-0.395725	-0.440762	0.559357	-0.638296	-0.606868	-0.382167	-0.888004	-0.951266	-0.1131	-0.00587608	0.424536	0.55532	-0.617552	-0.160314	0.0837324	-0.768667	1.38403	-0.264589	-0.74472	-0.377298	1.56495	1.40487
2004-08-01	-0.415806	-0.26652	-0.354134	-0.393999	0.420376	-0.66222	-0.627434	-0.280852	-0.975997	-0.934714	-0.167053	0.0795221	0.303612	0.55532	-0.609194	-0.148402	0.0829584	-0.808985	1.10602	-0.388756	-0.842977	-0.506441	1.61919	1.49937
2004-09-01	-0.30821	-0.231577	-0.303299	-0.393999	0.325616	-0.662981	-0.628854	-0.39688	-0.941088	-0.904256	-0.167053	0.0873131	0.182688	0.543202	-0.603806	-0.134372	0.0472158	-0.799865	0.887577	-0.338344	-1.10822	-0.55284	0.938546	0.840309
2004-10-01	-0.160266	-0.171675	-0.198165	-0.510906	0.306664	-0.635552	-0.625644	-0.311991	-0.947996	-0.844192	-0.1131	0.277549	0.416474	0.506848	-0.605809	-0.0183694	-0.100786	-0.754944	0.669136	-0.244757	-0.941367	-0.409323	1.50422	1.44222
2004-11-01	-0.173716	-0.0269124	-0.127691	-0.674577	0.36352	-0.636613	-0.643989	-0.37235	-1.00523	-0.883865	-0.167053	0.256269	0.0698255	0.506848	-0.607122	0.0134093	-0.374803	-0.757831	0.649278	-0.222958	-0.891235	-0.367917	1.28731	1.17015
2004-12-01	-0.0795692	0.0829077	-0.0173579	-0.674577	0.388789	-0.571378	-0.572892	-0.393295	-0.917498	-0.797267	-0.167053	0.391312	0.706692	0.518966	-0.600421	0.116532	-0.518373	-0.683471	0.847861	-0.281947	-0.728996	-0.364414	1.34058	1.28702
2005-01-01	-0.110951	0.137818	0.0525389	-0.768102	0.382472	-0.559898	-0.554421	-0.378164	-0.89923	-0.81143	-0.221006	0.489897	0.198811	0.506848	-0.596967	0.164852	-0.472431	-0.643617	0.768428	-0.381783	-0.767933	-0.482124	1.29442	1.22424
2005-02-01	0.0818247	0.227671	0.135722	-0.744721	0.350886	-0.573479	-0.577971	-0.376055	-0.942218	-0.812965	-0.167053	0.642918	0.368105	0.470494	-0.603599	0.263093	-0.439197	-0.645215	0.51027	-0.230502	-1.07355	-0.295844	1.01477	0.739255
2005-03-01	0.0773415	0.342482	0.218905	-0.88501	0.559357	-0.550969	-0.541077	-0.371939	-0.80754	-0.754693	-0.274959	0.508631	-0.172023	0.422022	-0.60878	0.243731	-0.488361	-0.596774	0.450696	-0.242253	-0.674597	-0.0569266	1.40742	1.37136
2005-04-01	0.274601	0.36245	0.306709	-0.557669	0.45828	-0.591154	-0.597561	-0.212294	-0.817407	-0.708962	-0.274959	0.55109	0.489029	0.385668	-0.610921	0.270416	-0.372132	-0.637395	-0.145051	-0.166056	-0.806572	0.159768	1.31848	1.16183
2005-05-01	0.337365	0.432335	0.352635	-0.510906	0.331934	-0.602688	-0.617809	-0.375424	-0.83535	-0.681661	-0.328912	0.565109	0.0617639	0.385668	-0.60353	0.286074	-0.340085	-0.678888	-0.423067	-0.13598	-0.677189	0.163382	1.76118	1.48328
2005-06-01	0.359781	0.447311	0.412999	-0.230329	0.243491	-0.559695	-0.578246	-0.423335	-0.85248	-0.74309	-0.382865	0.568815	0.360043	0.385668	-0.593099	0.341845	-0.231633	-0.604795	-0.105335	-0.225629	-0.879702	0.107658	1.67381	1.47487
2005-07-01	0.512208	0.542155	0.495604	-0.206948	0.357203	-0.568087	-0.610944	-0.405756	-0.874476	-0.754096	-0.382865	0.458935	0.0214559	0.361432	-0.596208	0.30089	-0.149649	-0.580653	-0.0259021	-0.22464	-0.888062	0.0379792	1.72548	1.4512
2005-08-01	0.485309	0.696902	0.579365	-0.300473	0.407741	-0.524237	-0.568523	-0.398453	-0.819158	-0.781909	-0.436818	0.526205	0.239119	0.325078	-0.598832	0.346376	-0.252507	-0.507593	-0.105335	-0.193539	-0.923056	-0.0305998	1.69076	1.46683
2005-09-01	0.606355	0.69191	0.646373	-0.230329	0.369838	-0.538986	-0.59022	-0.404285	-0.840006	-0.750171	-0.382865	0.258765	-0.421932	0.25237	-0.618381	0.0831679	-0.142134	-0.503009	0.768428	-0.385986	-1.73216	-0.133814	1.20351	0.490603
2005-10-01	0.767749	0.761796	0.74891	-0.113422	0.534088	-0.533509	-0.580155	-0.21698	-0.769375	-0.750683	-0.382865	0.509942	0.553521	0.240252	-0.609954	0.244769	-0.0325588	-0.442486	0.847861	-0.288707	-1.36358	-0.0608217	1.85038	0.878364
2005-11-01	0.794648	0.926526	0.833826	-0.019896	0.584626	-0.559169	-0.597233	-0.423694	-0.804714	-0.735752	-0.382865	0.658601	0.626076	0.288724	-0.592616	0.394402	-0.0152056	-0.464614	0.748569	-0.184196	-1.25884	-0.0540312	1.59762	1.18394
2005-12-01	0.81258	0.931518	0.916718	-0.113422	0.540405	-0.492809	-0.530121	-0.397321	-0.649471	-0.726197	-0.436818	0.640951	0.29555	0.31296	-0.583221	0.458605	-0.115867	-0.357511	0.430837	-0.178147	-1.06076	-0.0515359	1.55513	1.22394
2006-01-01	0.839479	1.02636	0.964955	-0.0900404	0.508818	-0.488382	-0.538767	-0.396916	-0.542922	-0.526211	-0.544723	0.768607	0.432597	0.264488	-0.58253	0.484168	0.0823467	-0.314982	0.410979	-0.168669	-1.02113	-0.0669172	1.66759	1.08263
2006-02-01	1.00984	1.17612	1.03225	-0.160185	0.603578	-0.473741	-0.52463	-0.406123	-0.428821	-0.399684	-0.490771	0.67804	0.134318	0.25237	-0.575277	0.489219	0.115193	-0.274195	0.569845	-0.127035	-1.37081	0.135804	0.93105	0.597604
2006-03-01	1.03226	1.23602	1.09695	-0.230329	0.698338	-0.464329	-0.511417	-0.422828	-0.446044	-0.396357	-0.544723	0.637699	0.231057	0.216016	-0.573896	0.522022	0.149787	-0.252126	0.271972	-0.13929	-1.03474	0.148723	1.25252	1.07218
2006-04-01	1.24745	1.26597	1.17551	-0.253711	0.868905	-0.457287	-0.499288	-0.411238	-0.396843	-0.349858	-0.544723	0.680335	-0.0269137	0.167544	-0.572722	0.564435	0.0890008	-0.19363	0.450696	-0.199561	-1.10809	0.213841	1.30083	0.940778
2006-05-01	1.17572	1.34085	1.24281	-0.510906	0.944713	-0.449377	-0.47297	-0.294602	-0.181681	-0.184597	-0.598676	0.605047	0.0698255	0.143308	-0.57735	0.566105	-0.184056	-0.187383	0.152822	-0.255099	-0.95393	0.152829	1.89669	1.40766
2006-06-01	1.25641	1.34584	1.30057	-0.370618	0.944713	-0.470257	-0.483984	-0.170913	-0.140254	-0.117878	-0.598676	0.639312	0.0698255	0.13119	-0.570166	0.610792	-0.0178273	-0.286628	-0.184768	-0.218439	-1.05529	0.108542	1.66618	1.445
2006-07-01	1.26986	1.47063	1.39733	-0.183566	0.932078	-0.476174	-0.488265	-0.276228	-0.111091	-0.158319	-0.544723	0.546804	-0.163961	0.106954	-0.568784	0.600802	0.00449458	-0.281799	0.0138144	-0.0669716	-0.990619	0.0579375	1.75141	1.36402
2006-08-01	1.36849	1.48561	1.39155	-0.230329	0.799415	-0.48611	-0.501837	-0.43512	-0.119151	-0.0946719	-0.544723	0.666896	0.206873	0.0948364	-0.568646	0.660094	-0.063395	-0.29823	0.152822	-0.169093	-1.02641	0.0700707	2.06008	1.55937
2006-09-01	1.35953	1.43569	1.35603	-0.136803	0.698338	-0.443138	-0.456934	-0.42612	-0.123358	-0.131529	-0.652629	0.641405	0.0456407	0.13119	-0.547854	0.631486	-0.0966033	-0.219119	-0.145051	-0.188751	-1.14157	0.0698735	1.76899	1.44366
2006-10-01	1.39987	1.3708	1.3465	-0.113422	0.704655	-0.421368	-0.429574	-0.439998	-0.126839	-0.0743661	-0.706582	0.50505	-0.155899	0.155426	-0.520569	0.617035	-0.123082	-0.192636	-0.303917	-0.157676	-0.981472	0.139427	1.44813	1.28997
2006-11-01	1.35056	1.46065	1.3465	-0.300473	0.62253	-0.382256	-0.381718	-0.415235	0.0531913	0.0695655	-0.652629	0.478425	-0.0510985	0.167544	-0.509724	0.609459	-0.24634	-0.120944	-0.522358	-0.175313	-1.11956	0.093014	1.09737	0.958274
2006-12-01	1.36849	1.44068	1.34448	-0.206948	0.597261	-0.351278	-0.360075	-0.452957	0.202763	0.131507	-0.706582	0.729678	0.666384	0.167544	-0.508066	0.751768	-0.318624	-0.0911812	-0.303917	-0.228271	-0.931028	-0.129487	1.16397	0.949912
2007-01-01	1.32366	1.46065	1.34188	-0.019896	0.723607	-0.329959	-0.322872	-0.438388	0.110527	0.0979765	-0.598676	0.597937	-0.333255	0.143308	-0.499155	0.697176	-0.188051	-0.0136996	-0.681224	-0.186536	-0.981703	-0.0142804	1.62688	1.35298
2007-02-01	1.37746	1.4906	1.34188	-0.160185	0.698338	-0.29851	-0.296446	-0.272154	0.0550894	0.0919189	-0.652629	0.615158	0.214934	0.106954	-0.503161	0.833172	-0.207651	0.0470831	-0.204626	-0.118612	-1.31435	-0.0846253	0.258978	-0.0265607
2007-03-01	1.38643	1.4906	1.3361	-0.160185	0.597261	-0.344354	-0.35474	-0.253163	0.191973	0.196775	-0.706582	0.735426	0.255242	0.0584824	-0.504267	0.860363	-0.238075	-0.0239447	-0.442925	-0.140145	-0.97424	0.0471729	1.73933	1.45278
2007-04-01	1.38194	1.44568	1.33725	-0.0432775	0.679386	-0.321437	-0.335108	-0.417952	0.143462	0.348385	-0.652629	0.807739	-0.0269137	0.0221285	-0.487205	0.957452	-0.400671	0.0306427	-0.0656185	-0.139659	-1.04406	0.165433	1.48471	1.1237
2007-05-01	1.36401	1.3708	1.33956	-0.183566	0.71729	-0.255249	-0.235084	-0.398354	0.305557	0.442406	-0.706582	0.744327	0.0940103	-0.0142255	-0.492524	0.96733	-0.491694	0.11862	-0.0854768	-0.2011	-0.914897	0.283648	1.84869	1.42225
2007-06-01	1.35056	1.32088	1.34188	-0.136803	0.938396	-0.201612	-0.164499	-0.254364	0.306795	0.447696	-0.598676	0.763262	0.0133943	-0.0263434	-0.486997	0.970977	-0.525089	0.221692	-0.0656185	-0.245028	-1.11237	0.291942	1.35373	1.03581
2007-07-01	1.38643	1.39576	1.34188	-0.230329	0.875223	-0.219737	-0.182103	-0.162971	0.291034	0.536938	-0.544723	0.720273	-0.252639	-0.0263434	-0.481195	0.955348	-0.700319	0.200109	-0.105335	-0.131019	-1.02763	0.122084	1.64866	1.18922
2007-08-01	1.38194	1.36581	1.34166	0.0502483	0.666751	-0.277211	-0.205066	0.345202	0.357927	0.566373	-0.598676	0.62421	-0.00272893	-0.0142255	-0.456673	0.985148	-0.658259	0.0935627	-0.403209	-0.233528	-1.07307	-0.0344846	1.59441	1.41536
2007-09-01	1.22951	1.16613	1.48456	-0.370618	0.571992	-0.251904	-0.19359	-0.180249	0.401643	0.497351	-0.544723	0.644153	-0.00272893	-0.0263434	-0.461025	1.02062	-0.808146	0.110463	-0.38335	-0.203793	-1.22803	-0.105174	1.39622	1.21048
2007-10-01	1.21158	0.906558	1.2818	-0.370618	0.578309	-0.190143	-0.108845	-0.267397	0.686096	0.665257	-0.544723	0.574917	-0.155899	-0.0384614	-0.463926	0.978666	-1.0734	0.226525	-0.363492	-0.0394837	-1.03821	-0.132103	1.28943	1.09377
2007-11-01	1.06364	0.846657	1.1189	-0.347236	0.338251	-0.231517	-0.177799	0.400667	0.480759	0.636334	-0.544723	0.656886	0.0133943	-0.0748153	-0.474978	1.06139	-1.20681	0.233331	-0.482642	-0.0919816	-1.13947	-0.197518	1.18439	1.0293
2007-12-01	1.09502	0.487245	1.2405	0.307444	0.306664	-0.270126	-0.211408	-0.131689	0.537863	0.527212	-0.382865	0.642868	-0.301008	-0.0748153	-0.472284	1.05983	-1.10045	0.132602	-0.780515	-0.0590055	-0.979915	-0.3234	1.23605	1.1248
2008-01-01	0.377713	0.58209	1.02792	0.354207	0.0792411	-0.297202	-0.247315	0.270461	0.693484	0.518168	-0.382865	0.57585	-0.139776	-0.0990513	-0.469659	1.04036	-1.16551	0.123682	-0.522358	-0.0214404	-0.976992	-0.203597	1.56428	1.27568
2008-02-01	0.404612	0.0230058	0.295156	0.611403	0.0792411	-0.352661	-0.287223	0.0106892	0.895761	0.543849	-0.436818	0.411685	-0.567041	-0.123287	-0.4479	0.984054	-1.29038	-0.0835973	-1.05853	0.000204834	-1.17774	-0.139249	0.720379	0.595625
2008-03-01	0.355298	-0.171675	0.257899	0.798455	-0.0660571	-0.421347	-0.351481	0.514018	1.4579	0.888108	-0.328912	0.313075	-0.575103	-0.171759	-0.435466	0.932324	-1.51395	-0.174933	-0.919523	0.0299871	-0.928955	0.00211141	1.10362	1.00083
2008-04-01	0.0728584	-0.316438	0.105106	1.03227	0.0413372	-0.379715	-0.299009	-0.0413758	0.983969	0.775658	-0.382865	0.117771	-0.478363	-0.208113	-0.427315	0.837648	-1.56176	-0.150314	-0.820232	-0.0255511	-1.04415	0.0626742	1.25149	1.01426
2008-05-01	-0.0257712	-0.296471	0.15161	0.775073	0.167683	-0.33774	-0.251821	-0.227815	0.916846	0.863963	-0.167053	0.0241784	-0.575103	-0.244467	-0.438091	0.755725	-1.52057	-0.0525454	-0.820232	0.0449802	-0.958735	-0.0695164	1.25169	1.01854
2008-06-01	-0.106468	-0.096798	0.10164	0.938743	0.306664	-0.363112	-0.318984	0.0251255	0.923196	0.654251	-0.0591472	-0.0949554	-0.502548	-0.305057	-0.458123	0.724044	-1.44798	-0.0525588	-0.621649	0.044822	-1.07149	-0.1316	1.28242	1.03765
2008-07-01	-0.048187	-0.0868143	0.153052	1.07903	0.249809	-0.471114	-0.467799	0.211276	1.31747	0.734791	0.0487587	-0.286528	-0.91369	-0.329293	-0.460817	0.665145	-1.49798	-0.276526	-0.581933	0.157139	-0.936983	-0.123052	1.35781	1.30585
2008-08-01	-0.0795692	-0.191643	0.156231	1.14918	0.174001	-0.497483	-0.475222	0.0493368	0.954739	0.600842	0.210617	-0.513651	-0.929813	-0.317175	-0.452528	0.446609	-1.20495	-0.338441	-0.740799	0.0466642	-1.05082	-0.0512365	1.3546	1.42
2008-09-01	-0.124401	-0.161692	0.16345	1.26608	0.0476545	-0.478971	-0.449932	3.33151	0.751605	0.409985	0.210617	-1.15965	-1.94557	-0.305057	-0.432772	-0.153636	-0.911154	-0.451578	-1.61456	-0.120173	-1.92785	-0.0845252	0.367643	0.00126698
2008-10-01	-0.478571	-0.585997	0.782701	2.01429	0.123462	-0.603867	-0.540935	8.88402	0.370559	0.192936	0.426429	-1.24436	-0.825012	-0.244467	-0.37758	-0.0237149	-0.166353	-0.564715	-2.7862	0.0490407	-1.23241	-0.00384611	1.39454	1.2785
2008-11-01	-0.895505	-0.76071	0.185978	4.79668	-0.0534225	-0.812626	-0.741455	6.64268	-0.208208	-0.478859	0.588288	-1.67738	-1.78434	-0.135405	-0.31548	-0.19755	-0.020449	-0.90985	-3.2628	0.0209884	-1.11043	0.0836658	1.03801	0.992627
2008-12-01	-0.76101	-0.970367	-0.109206	5.84885	-0.754644	-0.973504	-0.896796	1.44866	-0.391753	-0.650349	0.858053	-2.25696	-2.02619	-0.0748153	-0.236318	-0.566155	-0.220435	-1.12594	-3.93798	-0.126773	-0.985052	0.125222	1.10821	0.862655
2009-01-01	-0.93137	-0.965375	-0.482374	5.52151	-0.691471	-0.849606	-0.779289	1.4252	-0.202067	-0.69497	1.12782	-2.78695	-2.31641	-0.0990513	-0.216493	-0.881836	-0.105392	-1.00558	-3.58053	-0.275618	-0.958108	0.385201	1.35889	1.09015
2009-02-01	-0.891022	-0.870531	-0.569023	4.46934	-0.470365	-0.963611	-0.92496	1.45156	-0.303764	-0.692923	1.39758	-2.76265	-0.897567	-0.135405	-0.216701	-0.95652	0.241472	-1.13278	-3.44152	-0.207065	-1.23627	0.460261	0.21919	0.01719
2009-03-01	-0.895505	-0.865539	-0.54996	4.21215	-0.501952	-1.09719	-1.08067	2.43113	-0.439616	-0.716556	1.61339	-3.0292	-1.76822	-0.147523	-0.192524	-1.15094	0.276103	-1.30894	-3.36209	-0.219151	-0.910196	0.614484	1.02868	0.836236
2009-04-01	-0.922404	-0.89549	-0.59126	4.84345	-0.432461	-0.979003	-0.948211	0.710264	-0.252781	-0.665194	1.77525	-3.11011	-1.20391	-0.159641	-0.194113	-1.24782	-0.053907	-1.1335	-2.60747	-0.172665	-0.981661	0.70486	0.57851	0.634181
2009-05-01	-0.895505	-0.930432	-0.669822	4.04848	-0.205038	-0.907788	-0.888395	0.628854	-0.0621284	-0.442514	1.99106	-3.259	-0.849197	-0.171759	-0.17933	-1.36858	-0.448049	-0.999345	-2.17059	-0.177424	-0.810588	0.629122	0.525148	0.447671
2009-06-01	-0.899988	-0.940416	-0.834746	2.99631	0.0666065	-0.83774	-0.820853	-0.0571859	0.191939	-0.162414	2.04502	-3.27624	-0.639595	-0.220231	-0.198672	-1.40665	-0.562392	-0.866629	-1.41598	-0.152669	-0.987244	0.535133	0.565299	0.477405
2009-07-01	-0.904471	-0.920449	-0.863629	1.78048	-0.0344706	-0.858685	-0.849697	0.0989023	-0.0267175	-0.0827273	2.04502	-2.98248	0.182688	-0.220231	-0.196392	-1.26896	-0.617036	-0.90293	-0.740799	-0.0403774	-0.797577	0.521485	0.713343	0.649134
2009-08-01	-0.913437	-0.910465	-0.917061	0.985506	-0.0155186	-0.773685	-0.74587	-0.158797	0.145382	0.130227	2.09897	-2.77359	0.0698255	-0.232349	-0.20551	-1.13929	-0.77118	-0.76082	0.113106	-0.085374	-0.785469	0.429982	0.364045	0.459222
2009-09-01	-0.926887	-0.935424	-0.980603	0.611403	-0.135548	-0.778605	-0.74268	-0.201673	0.0555789	0.244126	2.20688	-2.58161	-0.115591	-0.232349	-0.210967	-1.03712	-0.852165	-0.75447	0.252113	-0.0399416	-0.808969	0.434924	0.470849	0.555927
2009-10-01	-0.94482	-0.955392	-1.00371	0.40097	-0.141865	-0.744508	-0.716318	0.126171	0.054253	0.0736608	2.31478	-2.55716	-0.188146	-0.232349	-0.210484	-1.01084	-1.00856	-0.703187	0.589703	0.0235876	-0.720364	0.409522	0.192578	0.285577
2009-11-01	-0.94482	-0.975359	-1.00602	0.284063	-0.135548	-0.730541	-0.679145	-0.19407	0.273408	0.192765	2.26083	-2.35575	0.102072	-0.244467	-0.210069	-0.95955	-1.06802	-0.703959	0.271972	0.0418078	-0.908919	0.461683	0.117399	0.208789
2009-12-01	-0.935853	-0.975359	-1.01714	0.471114	-0.0155186	-0.659819	-0.588634	-0.360044	0.501615	0.461944	2.26083	-2.35441	-0.180084	-0.232349	-0.212971	-0.915018	-1.02469	-0.616954	0.569845	-0.0228663	-0.76452	0.354787	-0.006716	-0.00199461
2010-01-01	-0.971719	-0.965375	-1.01757	0.120393	0.0729238	-0.633954	-0.573723	-0.155967	0.587052	0.654421	2.20688	-2.13284	0.190749	-0.256585	-0.226786	-0.780075	-1.03985	-0.578362	0.748569	-0.039549	-0.793735	0.440244	0.429177	0.233024
2010-02-01	-0.93137	-0.955392	-1.02003	-0.0900404	0.0476545	-0.680903	-0.626589	-0.143401	0.332346	0.458872	2.20688	-2.10508	-0.220392	-0.256585	-0.20855	-0.735837	-0.891591	-0.638385	0.569845	3.30957e-05	-1.04215	0.499515	-0.241137	-0.195961
2010-03-01	-0.93137	-0.940416	-1.01882	0.120393	0.0729238	-0.652476	-0.597629	-0.42526	0.427184	0.606046	2.26083	-1.84886	0.440659	-0.280821	-0.210346	-0.646604	-1.0031	-0.604441	1.26488	0.0302012	-0.725857	0.650064	0.602953	0.81224
2010-04-01	-0.917921	-0.925441	-1.00042	0.0268669	0.148732	-0.585602	-0.528197	-0.220886	0.404344	0.751428	2.26083	-1.66452	0.368105	-0.280821	-0.201227	-0.600431	-1.08429	-0.480813	1.20531	0.0518275	-0.910341	0.688851	0.864515	0.857888
2010-05-01	-0.904471	-0.920449	-0.971938	-0.113422	-0.122913	-0.559705	-0.498374	0.847975	0.463093	0.774976	2.09897	-1.40497	0.311673	-0.292939	-0.182439	-0.426581	-0.756686	-0.490423	1.16559	0.0802719	-0.795765	0.676341	0.874648	1.01286
2010-06-01	-0.904471	-0.925441	-0.887313	0.634785	-0.261894	-0.700711	-0.648019	0.345721	0.220421	0.505712	1.99106	-1.37749	-0.0591601	-0.280821	-0.175255	-0.396332	-0.710082	-0.68549	0.609562	0.0405517	-0.918261	0.710591	0.823883	0.982537
2010-07-01	-0.917921	-0.920449	-0.888672	0.868599	-0.381923	-0.747166	-0.686696	0.109047	0.255742	0.483273	1.99106	-1.25261	0.174626	-0.280821	-0.177189	-0.347927	-0.91199	-0.756765	0.549987	0.0752444	-0.859939	0.636573	1.14144	1.18477
2010-08-01	-0.913437	-0.925441	-0.929626	0.284063	-0.57776	-0.641597	-0.561725	-0.152023	0.656049	0.610738	2.04502	-1.18957	-0.0672217	-0.292939	-0.165239	-0.300042	-1.01251	-0.592896	0.887577	0.0637695	-0.767223	0.652388	0.983543	0.942072
2010-09-01	-0.908954	-0.940416	-0.998511	0.517877	-0.609346	-0.690442	-0.615451	-0.133007	0.758334	0.761922	2.04502	-1.14739	-0.0994681	-0.292939	-0.15992	-0.264713	-1.13538	-0.650174	0.688995	0.0869106	-0.775008	0.685146	0.505981	0.53936
2010-10-01	-0.904471	-0.925441	-1.00082	0.120393	-0.678837	-0.619752	-0.541119	-0.336183	0.910166	0.953973	1.99106	-1.11361	-0.0430369	-0.305057	-0.15391	-0.30021	-1.45371	-0.558338	0.808144	0.125883	-0.656964	0.72721	0.341751	0.267016
2010-11-01	-0.904471	-0.940416	-1.00299	0.0970112	-0.539856	-0.578871	-0.501985	-0.23007	1.26364	1.10021	2.20688	-1.06968	-0.0994681	-0.305057	-0.154394	-0.291315	-1.43928	-0.503179	1.00673	0.15806	-0.798852	0.584205	0.112404	0.180106
2010-12-01	-0.904471	-0.925441	-0.994901	0.167156	-0.205038	-0.555621	-0.484581	-0.376428	1.34956	1.18519	1.93711	-0.957157	0.110133	-0.317175	-0.15543	-0.165477	-1.35157	-0.481714	0.867719	0.143853	-0.670664	0.401326	0.33607	0.376796
2011-01-01	-0.935853	-0.930432	-0.995192	0.284063	-0.141865	-0.485092	-0.429521	-0.371399	1.71863	1.42126	1.82921	-0.918933	0.0859487	-0.341411	-0.157709	-0.192808	-1.48694	-0.387731	1.38403	0.26048	-0.73724	0.509139	0.88669	0.708474
2011-02-01	-0.913437	-0.930432	-0.991639	-0.019896	-0.0218359	-0.446804	-0.380505	-0.338679	1.97434	1.64241	1.77525	-0.86432	-0.236515	-0.365647	-0.146726	-0.24531	-1.56497	-0.349538	1.36417	0.183819	-1.13213	0.540775	-0.556757	-0.61004
2011-03-01	-0.926887	-0.935424	-0.992101	-0.183566	-0.12923	-0.448155	-0.378135	-0.131377	2.03136	1.74692	1.77525	-0.727109	0.376166	-0.426237	-0.14341	-0.108809	-1.6616	-0.344453	1.34432	0.0738198	-0.6644	0.649227	0.673835	0.708453
2011-04-01	-0.94482	-0.970367	-0.996029	-0.183566	-0.0976437	-0.4202	-0.335848	-0.407568	2.01112	1.77021	1.82921	-0.828492	-0.341316	-0.450473	-0.137401	-0.154477	-1.84322	-0.330364	1.34432	0.072493	-0.807111	0.70486	0.465514	0.277128
2011-05-01	-0.953786	-0.980351	-1.00932	-0.440762	-0.280846	-0.389319	-0.278708	-0.360417	1.93087	1.71382	1.77525	-0.820046	-0.204269	-0.474709	-0.124552	-0.135494	-1.83193	-0.302703	0.252113	0.0461861	-0.66048	0.720104	0.701095	0.626009
2011-06-01	-0.949303	-0.980351	-1.01827	-0.534288	-0.38824	-0.439344	-0.347336	-0.13987	1.80466	1.65853	1.82921	-0.802245	0.0537023	-0.474709	-0.101343	-0.100419	-1.85075	-0.375224	0.569845	0.149207	-0.790872	0.605148	0.497086	0.543462
2011-07-01	-0.958269	-0.995326	-1.02156	-0.557669	-0.38824	-0.412418	-0.308508	-0.212156	1.52462	1.56204	1.77525	-0.695617	0.190749	-0.474709	-0.0578935	-0.0335221	-1.92553	-0.364205	-0.303917	0.205563	-0.771805	0.438249	0.636593	0.769734
2011-08-01	-0.917921	-0.955392	-1.01626	-0.0900404	-0.830452	-0.468939	-0.368254	2.59516	1.73996	1.5297	1.77525	-0.616194	0.0537023	-0.498945	-0.00857279	0.0523013	-1.84283	-0.45039	-0.0854768	0.260888	-0.636577	0.234418	0.352074	0.542497
2011-09-01	-0.958269	-0.995326	-0.982886	0.143774	-1.03261	-0.55739	-0.45303	0.612341	1.88043	1.31606	1.77525	-0.574315	-0.147838	-0.498945	-0.00850372	0.0448512	-1.50546	-0.60491	-0.0854768	0.179987	-0.776235	0.0675072	0.184382	0.328303
2011-10-01	-0.967235	-0.995326	-0.960625	0.751692	-0.925212	-0.670141	-0.564257	0.685974	1.19783	0.988868	1.66735	-0.489849	0.190749	-0.486827	-0.000214524	0.136876	-1.423	-0.77592	-0.224484	0.238539	-0.499767	0.133062	0.264839	0.523144
2011-11-01	-0.958269	-1.00032	-0.935643	0.751692	-1.01365	-0.542534	-0.431218	0.731058	1.33172	0.990745	1.55944	-0.541108	-0.220392	-0.486827	0.00980159	0.139177	-1.34606	-0.619761	-0.145051	0.348935	-0.533084	0.129927	0.145967	0.197843
2011-12-01	-0.958269	-1.00032	-0.891486	0.751692	-1.03261	-0.514343	-0.383176	-0.0252336	1.23801	0.93435	1.50549	-0.445927	0.263304	-0.474709	0.0235478	0.205007	-1.24583	-0.59757	0.0336727	0.38246	-0.383252	0.0672114	0.252128	0.387695
2012-01-01	-0.976202	-0.995326	-0.86594	1.00889	-1.03892	-0.479529	-0.333107	-0.444915	1.29583	0.869935	1.39758	-0.293663	0.335858	-0.498945	0.0377776	0.287842	-1.32957	-0.5919	0.232255	0.436333	-0.348521	0.162015	0.211011	0.258334
2012-02-01	-0.94482	-0.975359	-0.886921	0.775073	-1.03892	-0.429118	-0.290769	-0.41014	1.44357	1.10942	1.39758	-0.236807	0.0537023	-0.523181	0.0473102	0.32968	-1.51045	-0.481527	-0.105335	0.470097	-0.521587	0.210731	-0.446839	-0.122257
2012-03-01	-0.94482	-0.965375	-0.913447	0.634785	-0.912577	-0.375524	-0.255762	-0.315057	1.499	1.12307	1.34363	-0.363353	-0.2607	-0.559534	0.0547014	0.258687	-1.45732	-0.397313	0.0932474	0.43976	-0.268277	0.448218	0.0350137	0.429197
2012-04-01	-0.953786	-0.965375	-0.918784	0.658166	-0.988385	-0.327343	-0.218053	-0.25689	1.4036	1.0532	1.34363	-0.285267	0.110133	-0.571652	0.06603	0.357362	-1.42978	-0.364717	0.371263	0.489897	-0.381248	0.537391	-0.165355	0.135969
2012-05-01	-0.922404	-0.960383	-0.919847	0.494496	-1.14632	-0.341513	-0.216086	-0.269042	1.29393	1.0741	1.34363	-0.3659	-0.0833449	-0.571652	0.0854405	0.385984	-1.25491	-0.414366	0.113106	0.437825	-0.245956	0.60029	0.327756	0.579973
2012-06-01	-0.922404	-0.970367	-0.918923	0.821836	-1.26003	-0.478478	-0.370101	0.0458886	0.9804	0.789736	1.34363	-0.328256	-0.204269	-0.559534	0.109341	0.383978	-1.10087	-0.618024	-0.641507	0.405425	-0.404868	0.585234	0.293263	0.515769
2012-07-01	-0.953786	-0.955392	-0.922273	1.03227	-1.31689	-0.384721	-0.270212	-0.260842	1.28347	0.732658	1.34363	-0.378406	-0.155899	-0.559534	0.124331	0.416682	-1.17081	-0.490325	-0.621649	0.459433	-0.213839	0.439389	0.14439	0.388235
2012-08-01	-0.93137	-0.955392	-0.931054	1.19594	-1.22213	-0.374399	-0.256988	-0.393412	1.53459	0.6714	1.28968	-0.42611	-0.30907	-0.58377	0.127646	0.359102	-1.25242	-0.474209	-0.661366	0.472037	-0.255912	0.341175	0.193609	0.355279
2012-09-01	-0.935853	-0.955392	-0.943647	0.915362	-1.19686	-0.342457	-0.248379	-0.340922	1.61604	0.862854	1.12782	-0.486118	-0.0269137	-0.608006	0.136972	0.34893	-1.41647	-0.435115	-0.284059	0.397819	-0.237763	0.398084	-0.245007	-0.0460292
2012-10-01	-0.926887	-0.960383	-0.970959	0.704929	-1.1779	-0.300064	-0.1848	-0.36246	1.65213	0.976839	1.12782	-0.53657	-0.147838	-0.608006	0.148646	0.393897	-1.43316	-0.380959	-0.244343	0.475052	0.0540858	0.456944	-0.300315	-0.0482768
2012-11-01	-0.917921	-0.960383	-0.990599	0.143774	-1.24108	-0.318179	-0.222282	-0.203287	1.50149	0.708598	1.07386	-0.437809	0.279427	-0.58377	0.174757	0.449724	-1.38206	-0.384959	-0.681224	0.52628	-0.00167899	0.48421	-0.42157	-0.19138
2012-12-01	-0.922404	-0.955392	-0.991639	0.00348543	-1.19686	-0.337612	-0.257712	-0.343503	1.57307	0.836746	1.18177	-0.31807	0.182688	-0.559534	0.211643	0.484407	-1.47845	-0.378999	-0.542216	0.477243	0.11863	0.348079	-0.554701	-0.438063
2013-01-01	-0.953786	-0.965375	-0.99418	-0.113422	-1.07683	-0.280845	-0.198408	-0.364352	1.42832	0.947319	1.23572	-0.381204	-0.228454	-0.58377	0.211367	0.48341	-1.48773	-0.282723	0.0336727	0.396153	0.10784	0.46282	-0.274683	-0.163183
2013-02-01	-0.93137	-0.975359	-0.998571	-0.0900404	-1.03261	-0.226447	-0.119162	-0.310018	1.51485	1.09108	1.07386	-0.302916	0.247181	-0.620124	0.195203	0.551387	-1.37935	-0.200345	0.252113	0.380859	-0.202108	0.535227	-1.42085	-1.31039
2013-03-01	-0.93137	-0.9504	-1.00384	-0.136803	-1.04524	-0.221056	-0.108565	-0.429413	1.28606	1.00491	0.965958	-0.322356	-0.163961	-0.632242	0.224215	0.609739	-1.3185	-0.192185	-0.323776	0.403016	0.169112	0.60851	-0.625691	-0.524267
2013-04-01	-0.922404	-0.965375	-1.00476	-0.253711	-1.17159	-0.173925	-0.0444521	-0.24209	1.15038	1.03485	1.01991	-0.396988	-0.180084	-0.632242	0.241485	0.594362	-1.412	-0.159469	-0.442925	0.486995	0.132566	0.635828	-0.43005	-0.513584
2013-05-01	-0.93137	-0.975359	-1.00892	-0.370618	-1.06419	-0.151919	-0.027455	-0.346763	1.06504	0.902697	0.965958	-0.346561	0.174626	-0.64436	0.252744	0.606765	-1.36055	-0.106146	-0.780515	0.508476	0.220235	0.596178	-0.222532	-0.329474
2013-06-01	-0.953786	-0.980351	-1.00885	-0.230329	-0.830452	-0.0900505	0.045931	-0.142761	1.12635	0.931961	0.965958	-0.319683	-0.0672217	-0.656478	0.262069	0.625832	-1.27232	-0.0763601	-0.403209	0.5181	0.0887209	0.459787	-0.607009	-0.536513
2013-07-01	-0.949303	-0.985342	-1.00892	0.0970112	-0.653567	-0.117341	0.00890231	-0.434536	0.805339	0.882391	0.858053	-0.482563	-0.357439	-0.656478	0.26953	0.583615	-1.20302	-0.12614	0.490412	0.609298	0.308189	0.370101	-0.146257	-0.0858597
2013-08-01	-0.958269	-0.985342	-1.01239	-0.230329	-0.55249	-0.0188241	0.0955544	-0.354492	0.737249	0.880941	0.8041	-0.325281	0.279427	-0.656478	0.279477	0.664415	-1.21422	-0.00203363	0.549987	0.593398	0.31373	0.348463	-0.177045	-0.0545406
2013-09-01	-0.962752	-0.995326	-1.01521	-0.370618	-0.508269	-0.0907472	-0.00980644	-0.413184	0.834948	0.88734	0.8041	-0.313178	0.134318	-0.668596	0.29343	0.738509	-1.27046	-0.0726803	0.649278	0.522699	0.3362	0.414284	-0.510659	-0.387244
2013-10-01	-0.958269	-0.995326	-1.02152	-0.370618	-0.628298	-0.0315473	0.0376607	-0.278378	0.793775	0.861488	0.8041	-0.276089	0.0537023	-0.656478	0.325827	0.722599	-1.39598	0.0204904	0.688995	0.556328	0.412218	0.495643	-0.577517	-0.539343
2013-11-01	-0.958269	-0.985342	-1.02526	-0.557669	-0.565125	0.0398828	0.0938998	-0.405596	0.773138	0.831798	0.642241	-0.271147	0.279427	-0.64436	0.323479	0.756847	-1.30182	0.105544	0.867719	0.587905	0.370367	0.415712	-0.926805	-0.795578
2013-12-01	-0.962752	-0.980351	-1.02475	-0.581051	-0.451413	0.0819648	0.146075	-0.391633	0.717111	0.906792	0.534335	-0.297294	-0.0510985	-0.64436	0.332528	0.786269	-1.2797	0.146407	0.708853	0.596472	0.485349	0.252726	-0.622353	-0.305496
2014-01-01	-0.962752	-0.970367	-1.0229	-0.464144	-0.476683	0.115279	0.203472	-0.300177	0.69458	0.971037	0.480382	-0.500414	-0.526733	-0.656478	0.339435	0.733683	-1.16829	0.179742	-0.323776	0.605903	0.545601	0.339928	-0.776649	-0.449672
2014-02-01	-0.962752	-0.980351	-1.02625	-0.791484	-0.571442	0.0187132	0.0616902	-0.308268	0.694769	0.907219	0.534335	-0.311565	0.424536	-0.680714	0.359882	0.841113	-1.15234	0.0565198	0.0535309	0.671092	0.232672	0.426179	-1.5093	-1.38882
2014-03-01	-0.967235	-0.980351	-1.02623	-0.72134	-0.565125	0.130017	0.167206	-0.370461	0.980404	0.996888	0.534335	-0.132397	0.416474	-0.717068	0.364717	0.980097	-1.17396	0.173076	0.152822	0.605723	0.634892	0.517811	-0.809527	-0.707676
2014-04-01	-0.958269	-0.985342	-1.02972	-0.604432	-0.571442	0.172667	0.215581	-0.290618	1.07168	1.03264	0.26457	-0.125842	0.0859487	-0.729186	0.375148	0.988964	-1.24035	0.228447	0.391121	0.630487	0.616727	0.59038	-0.786468	-0.676716
2014-05-01	-0.953786	-0.990334	-1.03214	-0.88501	-0.666202	0.170695	0.219065	-0.421133	1.12617	1.0735	0.318523	-0.0585975	0.158503	-0.753422	0.38917	1.04639	-1.27982	0.226673	0.490412	0.68453	0.772086	0.569593	-0.722109	-0.79752
2014-06-01	-0.958269	-0.985342	-1.03016	-1.04868	-0.640933	0.214953	0.24358	-0.465491	1.01304	1.06199	0.210617	0.0186315	0.166565	-0.753422	0.400637	1.09579	-1.26698	0.287621	0.470554	0.754951	0.699852	0.464525	-1.30053	-1.08167
2014-07-01	-0.949303	-0.995326	-1.02801	-1.0253	-0.678837	0.266778	0.271768	-0.357507	0.92369	0.980849	0.26457	0.14006	0.319735	-0.753422	0.414107	1.13491	-1.29744	0.335607	0.828002	0.784839	0.848724	0.315916	-0.650878	-0.417093
2014-08-01	-0.953786	-0.990334	-1.0251	-0.978535	-0.754644	0.215146	0.210374	-0.422626	0.731105	0.970952	0.210617	0.0421304	-0.139776	-0.753422	0.423225	1.10789	-1.19583	0.28671	1.20531	0.825706	0.880583	0.241978	-0.767619	-0.543879
2014-09-01	-0.962752	-0.990334	-1.02718	-0.744721	-0.685154	0.29782	0.286561	-0.394447	0.741081	0.937422	0.102712	0.0734204	0.0778871	-0.753422	0.432758	1.15205	-1.03148	0.375678	0.728711	0.894013	0.828672	0.252339	-1.06338	-0.724836
2014-10-01	-0.953786	-0.995326	-1.02764	-0.487525	-0.830452	0.237666	0.251685	-0.0348629	0.553178	0.798524	-0.00519423	0.0734961	0.0778871	-0.741304	0.450994	1.15285	-0.892053	0.296599	1.20531	1.02488	1.0028	0.439864	-1.03588	-0.813318
2014-11-01	-0.962752	-0.995326	-1.02775	-0.323855	-0.8115	0.314466	0.326192	-0.47917	0.668252	0.761496	0.0487587	0.225483	0.255242	-0.717068	0.469368	1.24143	-0.724039	0.351987	1.14573	0.960892	0.914811	0.48733	-1.1811	-0.889323
2014-12-01	-0.935853	-0.990334	-1.02671	-0.206948	-0.887308	0.352657	0.380668	-0.196243	0.729008	0.743238	-0.0591472	0.211515	0.118195	-0.680714	0.502318	1.24006	-0.490495	0.413371	0.430837	1.04018	1.10856	0.526288	-0.712327	-0.74847
2015-01-01	-0.967235	-0.995326	-1.01701	-0.0666589	-1.09578	0.357759	0.388123	-0.123712	0.568403	0.63531	-0.00519423	0.118048	-0.163961	-0.656478	0.542935	1.12866	-0.27217	0.403043	0.113106	0.911735	1.045	0.789653	-0.673395	-0.793747
2015-02-01	-0.967235	-0.995326	-1.01863	0.0268669	-1.03261	0.317725	0.325502	-0.400544	0.357061	0.542569	-0.1131	-0.00650642	-0.30907	-0.680714	0.569046	1.03851	-0.102508	0.415078	-0.00604381	0.904783	0.74351	1.02608	-1.43024	-1.47274
2015-03-01	-0.967235	-0.995326	-1.01454	-0.300473	-0.994702	0.421204	0.448581	-0.238835	0.373082	0.461346	-0.167053	0.0711008	0.0295175	-0.70495	0.56428	0.989722	0.143719	0.566342	-0.284059	1.01195	1.11531	1.27254	-0.570583	-0.447323
2015-04-01	-0.940336	-0.990334	-1.01001	-0.0432775	-1.05788	0.359357	0.370236	-0.418123	0.393839	0.43541	-0.167053	0.0795221	0.0375791	-0.717068	0.574641	0.908458	0.0296879	0.531787	-0.284059	1.01775	1.03195	1.35522	-0.934459	-0.962383
2015-05-01	-0.935853	-1.00032	-1.00585	-0.183566	-0.893625	0.41145	0.413476	-0.366869	0.392863	0.476704	-0.0591472	0.0907673	-0.212331	-0.741304	0.572776	0.841829	-0.069787	0.596725	-0.0259021	1.03182	1.07713	1.33486	-0.646515	-0.731514
2015-06-01	-0.940336	-0.995326	-1.00458	-0.230329	-0.792548	0.415137	0.41564	-0.341529	0.335184	0.421247	-0.221006	0.0269267	-0.0269137	-0.76554	0.576368	0.799639	0.0281898	0.600699	0.113106	1.10908	0.926562	1.25987	-0.783516	-0.867901
2015-07-01	-0.935853	-1.00032	-1.00407	0.0268669	-0.817817	0.378361	0.378161	-0.323436	0.449036	0.379782	-0.274959	0.176266	0.319735	-0.76554	0.586108	0.891833	0.255441	0.523176	-0.0457603	1.15676	1.06687	1.14769	-0.601547	-0.63608
2015-08-01	-0.958269	-0.965375	-0.994781	0.2373	-0.912577	0.400463	0.35697	0.43465	0.139227	0.259313	-0.328912	0.109425	-0.188146	-0.753422	0.600959	0.859591	0.45926	0.5456	-0.363492	1.15049	1.05431	1.15688	-0.418178	-0.348695
2015-09-01	-0.93137	-0.990334	-0.980779	0.494496	-0.912577	0.203034	0.152653	0.144583	0.0872753	0.204368	-0.382865	0.0683525	-0.0349753	-0.753422	0.62486	0.8214	0.533354	0.249596	-0.542216	1.12431	0.969032	1.18581	-0.945062	-0.945296
2015-10-01	-0.935853	-1.01529	-0.9854	0.915362	-0.97575	0.21372	0.181003	-0.226376	0.0816905	0.145072	-0.382865	0.0394074	-0.131715	-0.753422	0.6308	0.757282	0.413393	0.235726	-0.562075	1.1413	1.0509	1.41289	-1.09383	-0.852622
2015-11-01	-0.962752	-0.965375	-0.980733	0.891981	-0.855721	0.406905	0.387562	-0.352874	0.109995	-0.0334988	-0.328912	-0.0279883	-0.228454	-0.741304	0.652421	0.649347	0.626337	0.460139	-0.859948	1.18309	0.917669	1.41961	-1.08376	-0.826217
2015-12-01	-0.935853	-0.900481	-0.940019	1.05565	-0.868356	0.405383	0.395469	-0.0519281	0.000689026	-0.143133	-0.382865	-0.090896	-0.172023	-0.717068	0.673144	0.575758	0.725975	0.475454	-0.939381	1.17788	1.00635	1.36111	-0.491621	-0.204313
2016-01-01	-0.904471	-0.89549	-0.852446	1.07903	-0.963116	0.308946	0.297359	0.184697	-0.044103	-0.0959516	-0.490771	-0.0155076	0.110133	-0.729186	0.711413	0.653121	1.0123	0.381558	-0.939381	1.15095	0.979846	1.55426	-0.514247	-0.429152
2016-02-01	-0.823774	-0.830596	-0.849257	0.915362	-1.15895	0.230399	0.204511	-0.0902819	0.00559092	0.00182295	-0.436818	-0.0910221	-0.10753	-0.729186	0.738215	0.581005	0.845499	0.218192	-0.681224	1.0742	0.706238	1.7258	-0.702709	-0.600715
2016-03-01	-0.832741	-0.84058	-0.84325	1.10241	-1.08946	0.27217	0.259695	-0.304937	0.0278045	0.0436288	-0.382865	-0.118177	-0.220392	-0.753422	0.745398	0.474922	0.578198	0.22269	-0.224484	1.07831	0.943083	1.83074	-0.328876	-0.120129
2016-04-01	-0.828257	-0.890498	-0.844405	0.424352	-1.14	0.373387	0.382784	-0.368887	0.0695439	0.195751	-0.328912	-0.164746	-0.0349753	-0.777658	0.757072	0.516718	0.393543	0.311294	-0.423067	1.05774	0.749588	1.86789	-0.64464	-0.631182
2016-05-01	-0.859639	-0.89549	-0.842649	0.167156	-1.14	0.382659	0.395842	-0.35986	0.21906	0.33081	-0.490771	-0.195078	-0.196207	-0.801894	0.767779	0.484898	0.526987	0.340813	-0.323776	1.00527	0.844091	1.88875	-0.218519	-0.1849
2016-06-01	-0.828257	-0.855555	-0.820282	0.120393	-1.24739	0.401846	0.382375	-0.0477354	0.19039	0.279192	-0.436818	-0.161595	0.150441	-0.814012	0.77669	0.550419	0.583117	0.36686	0.0535309	1.06433	0.674504	1.79801	-0.49962	-0.672348
2016-07-01	-0.810325	-0.870531	-0.833198	-0.019896	-1.33584	0.405726	0.403565	-0.433499	0.242352	0.307006	-0.490771	-0.157056	0.102072	-0.801894	0.795824	0.572938	0.667523	0.348116	-0.0656185	1.16609	0.77836	1.73647	-0.00789449	-0.0567914
2016-08-01	-0.814808	-0.860547	-0.784328	-0.160185	-1.29793	0.478496	0.463956	-0.466125	0.0810176	0.352651	-0.436818	-0.235395	-0.0994681	-0.814012	0.813715	0.557939	0.56484	0.453537	-0.701082	1.0661	0.789018	1.67982	-0.132781	-0.117708
2016-09-01	-0.814808	-0.84058	-0.748943	-0.0900404	-1.25371	0.478517	0.465919	-0.240412	0.00904728	0.334905	-0.382865	-0.204508	-0.0269137	-0.82613	0.821106	0.543699	0.674614	0.469487	-0.284059	1.08547	0.623248	1.55214	-0.410628	-0.298086
2016-10-01	-0.864123	-0.845571	-0.738675	-0.300473	-1.17159	0.468163	0.443966	-0.452134	0.027968	0.375431	-0.436818	-0.179395	0.0375791	-0.82613	0.831675	0.55547	0.808858	0.472731	-0.204626	1.21782	0.832411	1.71762	-0.519282	-0.465264
2016-11-01	-0.810325	-0.830596	-0.728023	-0.347236	-0.931529	0.415126	0.415206	-0.357952	0.0720482	0.418687	-0.544723	-0.200071	-0.115591	-0.82613	0.847494	0.497637	1.11079	0.434773	0.0535309	1.32864	0.760588	1.7137	-0.354191	-0.311248
2016-12-01	-0.810325	-0.770694	-0.699958	-0.464144	-0.710423	0.500191	0.568436	-0.414613	0.111415	0.629167	-0.544723	-0.204029	0.335858	-0.82613	0.847494	0.582647	1.32511	0.502309	0.311688	1.21099	0.837037	1.66246	-0.459869	-0.269892
2017-01-01	-0.74756	-0.740743	-0.673593	-0.487525	-0.748327	0.571739	0.659967	-0.468389	0.116762	0.650582	-0.544723	-0.153325	-0.0269137	-0.850366	0.853089	0.558599	1.29814	0.588901	0.609562	1.10628	0.859245	1.84691	0.116392	0.222907
2017-02-01	-0.698246	-0.755719	-0.657031	-0.674577	-0.754644	0.59502	0.661185	-0.4748	0.275906	0.782655	-0.598676	-0.144777	0.00533267	-0.862484	0.866559	0.514109	1.12304	0.641479	0.947152	1.10961	0.601552	1.99703	-0.940752	-0.841953
2017-03-01	-0.698246	-0.695817	-0.630125	-0.697958	-0.71674	0.719798	0.823674	-0.417967	0.346744	0.762178	-0.706582	-0.185169	0.0940103	-0.874602	0.887904	0.605979	1.03647	0.765985	0.847861	1.07558	0.966346	2.0768	-0.21675	-0.00549798
2017-04-01	-0.626515	-0.615948	-0.603761	-0.674577	-0.830452	0.680009	0.76193	-0.447364	0.204592	0.808762	-0.706582	0.0546363	0.311673	-0.88672	0.900821	0.743743	0.911566	0.749124	0.371263	1.04591	0.834108	1.93867	-0.336247	-0.175439
2017-05-01	-0.586167	-0.59598	-0.592721	-0.674577	-0.830452	0.711619	0.796859	-0.430131	0.284664	0.749978	-0.706582	0.0339361	0.0698255	-0.88672	0.918504	0.755598	0.832029	0.796667	0.391121	1.15013	0.974127	1.84204	0.10733	0.229723
2017-06-01	-0.586167	-0.526095	-0.57223	-0.697958	-0.899943	0.756349	0.827473	-0.438628	0.236963	0.763373	-0.760535	0.0518629	0.182688	-0.898838	0.922787	0.780264	0.65615	0.857092	0.96701	1.21641	0.837366	1.6711	-0.334464	-0.261324
2017-07-01	-0.518919	-0.48616	-0.534031	-0.674577	-0.817817	0.755223	0.871934	-0.469151	0.339222	0.750404	-0.760535	0.0170934	-0.0591601	-0.88672	0.939089	0.755991	0.440783	0.84997	0.669136	1.29085	0.996141	1.51523	-0.358072	-0.194301
2017-08-01	-0.474087	-0.476177	-0.529483	-0.72134	-0.887308	0.805966	0.936241	-0.389167	0.239287	0.761922	-0.706582	-0.00108551	0.0617639	-0.910956	0.940816	0.692294	0.321384	0.908924	1.16559	1.21761	0.997408	1.31288	-0.260253	-0.188312
2017-09-01	-0.474087	-0.506127	-0.526918	-0.744721	-0.893625	0.80618	0.939377	-0.466981	0.264143	0.85526	-0.760535	0.0301036	0.190749	-0.935192	0.933149	0.705636	0.242295	0.908869	1.56276	1.23222	0.982696	1.3515	-0.688714	-0.865412
2017-10-01	-0.518919	-0.506127	-0.51793	-0.627814	-0.792548	0.862529	1.01501	-0.478159	0.249984	0.780351	-0.814488	0.26353	0.489029	-0.935192	0.945721	0.882025	0.467362	0.984037	1.14573	1.28343	1.14476	1.22466	-0.492545	-0.376774
2017-11-01	-0.474087	-0.426258	-0.495161	-0.604432	-0.798866	0.91638	1.13143	-0.453544	0.350231	0.686672	-0.814488	0.290357	0.206873	-0.935192	0.942889	0.908108	0.487887	1.0776	1.04644	1.32628	1.17617	1.09796	-0.610464	-0.581209
2017-12-01	-0.474087	-0.381332	-0.444419	-0.627814	-0.767279	0.983759	1.23713	-0.460382	0.35402	0.706465	-0.868441	0.251226	0.206873	-0.923074	0.948207	0.930809	0.448873	1.09582	1.34432	1.2335	1.25156	0.829086	-0.370151	-0.29728
2018-01-01	-0.397874	-0.296471	-0.350931	5.91899	-0.653567	1.0412	1.31574	-0.39694	0.421203	0.838453	-0.922394	0.193134	-0.155899	-0.959428	0.938053	0.924804	0.179812	1.14924	1.22517	1.28055	1.25743	0.833741	-0.158203	-0.115997
2018-02-01	-0.357525	-0.276504	-0.309316	-0.627814	-0.476683	1.17644	1.49655	0.356162	0.457095	0.92505	-0.868441	0.406894	0.456782	-0.971546	0.938951	0.975565	0.106092	1.301	1.56276	1.30518	1.00432	0.872999	-1.22401	-1.14165
2018-03-01	-0.357525	-0.206618	-0.199519	-0.651195	-0.489317	1.02176	1.2872	0.0948011	0.49538	0.923771	-0.922394	0.436898	0.182688	-0.983664	0.952076	1.05578	0.133682	1.1159	1.26488	1.34167	1.4091	0.882994	-0.440965	-0.425267
2018-04-01	-0.245446	-0.136733	-0.0626048	-0.417381	-0.470365	0.919081	1.15919	-0.209585	0.335393	0.901588	-0.922394	0.590877	0.376166	-1.0079	0.949451	1.2179	0.149275	1.01541	0.867719	1.35921	1.3104	0.974653	-0.304681	-0.139115
2018-05-01	-0.231997	-0.096798	-0.0473962	-0.440762	-0.400875	0.997243	1.21954	-0.361779	0.471004	0.895189	-1.0303	0.429536	-0.0914065	-1.03214	0.954424	1.08314	0.521295	1.12922	1.14573	1.35698	1.39902	0.918891	-0.190539	-0.25682
2018-06-01	-0.231997	-0.066847	-0.0640051	-0.277092	-0.445096	1.0828	1.29068	-0.408753	0.499763	0.894848	-0.922394	0.564882	0.247181	-1.03214	0.966098	1.19219	0.714839	1.17628	1.44361	1.4196	1.35475	0.74371	-0.0981399	0.0306144
2018-07-01	-0.13785	-0.0319043	-0.0525952	-0.183566	-0.457731	1.07432	1.24716	-0.406692	0.248408	0.824204	-1.0303	0.589264	0.110133	-1.03214	0.972384	1.22138	0.712142	1.12919	1.02658	1.50001	1.54347	0.69274	-0.210913	-0.178352
2018-08-01	-0.13785	-0.011937	-0.0499379	-0.230329	-0.457731	1.1672	1.38338	-0.434793	0.21982	0.765762	-1.0303	0.653936	0.287489	-1.03214	0.979637	1.32259	0.784364	1.241	1.66205	1.55588	1.69147	0.673651	-0.0660313	-0.137937
2018-09-01	-0.13785	0.0379813	-0.0650125	-0.300473	-0.38824	1.25655	1.46547	-0.471659	0.135549	0.622598	-1.08425	0.64912	0.0375791	-1.04425	0.979568	1.32067	0.811043	1.27827	1.36417	1.53551	1.59717	0.757699	-0.602488	-0.645807
2018-10-01	-0.0168049	0.0878995	-0.026887	-0.206948	-0.29348	1.28643	1.55818	0.227206	0.208471	0.547262	-1.0303	0.57295	-0.0833449	-1.05637	0.973766	1.30399	0.901254	1.30393	0.947152	1.6167	1.72543	0.867089	-0.668974	-0.641008
2018-11-01	-0.00783857	0.127834	0.0578534	-0.206948	-0.312432	1.08896	1.38961	-0.0520647	0.206689	0.557585	-1.0303	0.491309	-0.0349753	-1.03214	0.980466	1.29174	1.04631	1.04882	1.26488	1.63412	1.72369	0.960336	-1.00207	-0.687126
2018-12-01	-0.00783857	0.162777	0.1363	0.190537	-0.495634	1.14256	1.44874	0.587678	0.267772	0.598453	-0.976347	0.526079	-0.0833449	-1.02002	1.01418	1.27893	1.05249	1.10974	0.232255	1.56428	1.84928	0.894248	-0.969384	-0.857288
2019-01-01	0.0818247	0.177752	0.156	0.40097	-0.571442	0.842067	1.11966	-0.0239622	0.169572	0.527041	-0.922394	0.374293	-0.163961	-1.03214	1.03511	1.19466	0.846773	0.79052	0.728711	1.3922	1.82909	0.952764	-0.475284	-0.474565
2019-02-01	0.0818247	0.167769	0.127695	0.494496	-0.590394	1.05269	1.34756	-0.424906	0.271314	0.541716	-1.0303	0.290357	-0.188146	-1.04425	1.03607	1.13115	0.849482	1.04022	0.252113	1.38845	1.42754	0.976902	-1.84613	-1.85261
2019-03-01	0.0818247	0.187736	0.0657095	0.213918	-0.659885	1.15684	1.47527	-0.310316	0.238053	0.602975	-1.0303	0.275658	0.0133943	-1.08061	1.02882	1.14297	0.897946	1.16224	0.470554	1.38781	1.84014	1.04173	-1.04951	-1.13199
2019-04-01	0.0863078	0.182744	0.0643232	0.143774	-0.685154	1.2249	1.50606	-0.4721	0.276771	0.657749	-1.13821	0.158314	-0.357439	-1.10484	1.02329	1.07038	0.915336	1.23346	-0.0259021	1.41625	1.79561	1.13397	-0.83532	-1.14119
2019-05-01	0.10424	0.182744	0.0550806	-0.0900404	-0.767279	1.2855	1.52885	-0.214773	0.188579	0.568933	-1.08425	0.175056	0.0617639	-1.11696	1.04554	1.09746	1.01149	1.30677	-0.16491	1.3986	1.90722	1.2006	-0.396445	-0.808687
2019-06-01	0.0818247	0.14281	0.0102542	0.00348543	-0.97575	1.09334	1.31517	-0.329275	0.222167	0.431741	-1.13821	0.238039	0.118195	-1.11696	1.07807	1.09987	0.931504	1.07921	-0.244343	1.42543	1.81517	1.04387	-0.985741	-1.00937
2019-07-01	0.0773415	0.072924	-0.057503	0.143774	-0.982068	1.32902	1.56697	-0.424539	0.235991	0.317329	-1.08425	0.122763	-0.204269	-1.11696	1.09099	1.04493	0.896735	1.32174	-0.343634	1.38047	1.83607	0.846693	-0.582499	-0.994668
2019-08-01	-0.0347375	0.00803032	-0.0783588	-0.253711	-1.25371	1.31748	1.54918	0.193042	0.160782	0.248478	-1.08425	0.257555	0.166565	-1.11696	1.10985	1.14418	1.12997	1.29977	-0.760657	1.49207	1.99547	0.741592	-0.722514	-0.989304
2019-09-01	-0.0392207	-0.0368961	-0.149526	-0.230329	-1.20949	1.26679	1.48743	-0.420794	0.0825319	0.219214	-1.19216	0.118477	-0.268762	-1.12908	1.12615	1.09794	1.15558	1.23433	-1.01881	1.32876	1.91408	0.699958	-1.38909	-1.60627
2019-10-01	-0.1513	-0.116765	-0.169916	-0.206948	-1.20317	1.30321	1.54781	-0.266743	0.219	0.191741	-1.13821	-0.0227187	-0.46224	-1.12908	1.15247	0.985485	1.08988	1.2788	-0.919523	1.5111	2.08126	0.829451	-1.26631	-1.63734
2019-11-01	-0.290278	-0.261528	-0.261477	-0.277092	-1.14	1.43898	1.65055	-0.449416	0.287411	0.169558	-1.13821	0.112552	0.134318	-1.12908	1.17319	1.03044	1.0623	1.41867	-0.959239	1.56097	2.02237	0.795885	-1.83854	-2.26395
2019-12-01	-0.294761	-0.221594	-0.257027	-0.183566	-1.10841	1.48931	1.70836	-0.441812	0.256776	0.149765	-1.13821	0.0903891	-0.236515	-1.12908	1.18417	0.983478	0.983001	1.46752	-1.01881	1.52963	2.1267	0.675042	-0.874563	-1.08706
2020-01-01	-0.299244	-0.251544	-0.256971	-0.300473	-1.17159	1.64364	1.85242	-0.330028	0.386443	0.298645	-1.19216	0.0733448	-0.0591601	-1.1412	1.19965	0.918911	0.907933	1.60227	-0.403209	1.50355	2.0931	0.744171	-1.28045	-1.47503
2020-02-01	-0.281311	-0.236569	-0.330565	-0.347236	-1.33584	1.63407	1.79019	0.604361	0.239301	0.344034	-1.19216	0.141547	0.255242	-1.15332	1.20959	0.975144	1.07244	1.59114	-0.562075	1.4016	1.86936	0.856896	-1.76567	-1.77818
2020-03-01	-0.285795	-0.456209	-0.555737	-0.136803	-1.73383	1.46397	1.56509	10.9777	0.20112	0.312381	-0.706582	-0.67832	-3.36442	-1.15332	1.36488	0.437896	1.55646	1.35747	-0.760657	1.43188	2.07883	1.13326	-1.44084	-1.58457
2020-04-01	-0.967235	-0.960383	-0.471283	1.96753	-1.86649	0.799695	0.800846	1.80304	-0.109859	-0.00926841	4.85057	-3.51915	-14.4411	-1.11696	1.67296	-1.3742	1.75865	0.616036	-2.26988	1.4072	1.73076	1.55409	-2.53706	-2.58358
2020-05-01	-0.971719	-0.945408	-0.885174	1.1258	-1.86017	1.1858	1.16974	0.149857	-0.060314	-0.0447608	4.04128	-2.82008	3.78622	-1.11696	1.90036	-1.18121	1.67414	1.0053	-1.95215	0.220936	1.16061	1.58002	-1.90198	-1.78995
2020-06-01	-0.971719	-0.935424	-0.979332	0.751692	-1.82227	1.42699	1.40212	0.652595	0.0224689	0.016327	2.85431	-1.58197	5.01159	-1.1412	1.95555	-0.421081	1.34307	1.26148	-0.0656185	0.190615	1.29362	1.73755	-1.63924	-1.69108
2020-07-01	-0.958269	-0.935424	-0.997184	0.447733	-1.89176	1.49144	1.43661	-0.250951	0.110059	0.00463844	2.42269	-0.926043	2.10135	-1.16543	1.9702	0.0688009	1.2619	1.35033	0.252113	0.389683	1.57609	1.63354	-1.83551	-1.97319
2020-08-01	-0.949303	-0.955392	-1.02006	0.260681	-1.87281	1.68304	1.55993	-0.390781	0.273773	0.173142	1.45153	-0.650787	1.03722	-1.17755	1.97192	0.191342	1.10774	1.52845	0.609562	0.500095	1.44482	1.42657	-2.15693	-2.49829
2020-09-01	-0.953786	-0.945408	-1.01908	0.0502483	-1.85386	1.93176	1.82282	0.282698	0.43339	0.295232	1.18177	-0.636138	0.424536	-1.18967	2.01827	0.18486	1.05776	1.747	0.490412	0.496698	1.44326	1.3227	-2.27057	-2.71938
2020-10-01	-0.953786	-0.960383	-1.02699	0.260681	-1.78437	1.77543	1.71285	0.105661	0.445243	0.327397	0.642241	-0.428883	0.79537	-1.18967	2.05779	0.290634	0.988906	1.6162	1.26488	0.535991	1.40585	1.25795	-2.21894	-2.6388
2020-11-01	-0.953786	-0.960383	-1.0334	0.260681	-1.73383	1.6998	1.59451	-0.132504	0.556611	0.43157	0.534335	-0.306472	0.182688	-1.18967	2.11277	0.331785	0.819307	1.53977	0.907435	0.710428	1.5246	1.3134	-2.22378	-2.52803
2020-12-01	-0.953786	-0.960383	-1.02792	-0.0432775	-1.69592	2.07732	1.97915	-0.401329	0.72736	0.584972	0.534335	-0.214543	0.416474	-1.18967	2.1375	0.474852	0.579259	1.9984	1.5429	0.704998	1.62655	1.17964	-1.9211	-2.17545
2021-01-01	-0.953786	-0.960383	-1.02549	-0.347236	-1.60116	2.11827	2.03222	-0.13332	0.96073	0.820024	0.318523	0.111241	0.99691	-1.21391	2.19048	0.632903	0.496651	2.12481	1.14573	0.791946	1.61634	1.09814	-1.77815	-2.09719
2021-02-01	-0.958269	-0.970367	-1.04478	-0.557669	-1.48745	2.19674	2.03064	-0.218335	1.06517	1.00175	0.26457	-0.579055	-1.17972	-1.23814	2.23193	0.206186	0.577137	2.19204	1.56276	0.435061	0.889972	1.25069	-2.62544	-2.92633
2021-03-01	-0.962752	-0.980351	-1.04998	-0.604432	-1.26635	2.3339	2.20626	-0.202552	1.1796	1.14688	0.210617	0.0198921	1.84338	-1.26238	2.26149	0.576445	0.75927	2.32708	2.33723	0.787304	1.67971	1.32557	-1.46616	-2.06314
2021-04-01	-0.962752	-0.995326	-1.04282	-0.534288	-1.24739	2.46043	2.4209	-0.33969	1.17179	1.24576	0.210617	0.0208755	0.00533267	-1.31085	2.29506	0.599245	0.730182	2.43827	1.5429	0.798758	1.56068	1.17109	-1.71323	-2.26283
2021-05-01	-0.971719	-0.985342	-1.05408	-0.744721	-1.26003	2.64564	2.54829	-0.26894	1.58914	1.39601	0.0487587	0.215146	0.190749	-1.3472	2.33796	0.705019	0.611606	2.57119	1.64219	0.892776	1.69103	1.01085	-1.2959	-2.05446
2021-06-01	-0.967235	-0.995326	-1.07575	-0.768102	-1.3232	2.6557	2.6096	-0.412819	1.6991	1.57867	0.102712	0.214767	0.231057	-1.38356	2.30287	0.763076	0.721343	2.62542	1.52304	0.958704	1.57477	0.690518	-0.97809	-1.4911
2021-07-01	-0.949303	-0.980351	-1.06824	-0.674577	-1.44955	2.78207	2.61732	-0.328675	1.43385	1.61724	-0.167053	0.434579	0.658322	-1.40779	2.31869	0.858497	0.901491	2.73468	1.3046	1.11959	1.69181	0.603467	-1.12202	-1.48696
2021-08-01	-0.962752	-0.980351	-1.07794	-0.744721	-1.47482	2.85412	2.64447	-0.414184	1.48787	1.76074	-0.274959	0.369477	0.0940103	-1.40779	2.35696	0.85353	0.951416	2.76568	1.38403	1.06701	1.65767	0.441288	-1.18395	-1.64243
2021-09-01	-0.958269	-0.980351	-1.08019	-0.697958	-1.41796	3.0009	2.70742	-0.285645	1.43828	1.70904	-0.490771	0.21217	0.0295175	-1.41991	2.36828	0.715023	0.973875	2.89695	1.62233	1.09834	1.44181	0.396367	-1.23287	-1.56673
2021-10-01	-0.958269	-0.985342	-1.07361	-0.72134	-1.2853	2.82184	2.57658	-0.324313	1.46581	1.75699	-0.652629	0.534323	0.747	-1.45626	2.36739	0.926936	1.08837	2.69456	1.56276	1.22743	1.74156	0.482981	-1.60969	-1.90636
2021-11-01	-0.958269	-0.980351	-1.07002	-0.768102	-1.29793	3.09692	2.7872	-0.296969	1.59768	1.97088	-0.814488	0.637346	0.472905	-1.4805	2.38162	1.01123	1.22558	2.96028	1.62233	1.30084	1.69457	0.365222	-1.56033	-1.7477
2021-12-01	-0.958269	-0.975359	-1.05443	-0.791484	-1.35479	2.98905	2.53619	-0.103695	1.57277	1.88087	-0.976347	0.617553	0.134318	-1.49262	2.38604	0.982847	1.37742	2.81231	1.14573	1.23869	1.77436	0.172168	-1.29941	-1.45803
2022-01-01	-0.962752	-0.960383	-1.03531	-0.768102	-1.17159	3.29295	2.87626	-0.0613777	1.68869	1.9661	-0.922394	0.540148	0.448721	-1.52897	2.39122	1.03719	1.30571	3.06122	0.927293	1.25513	1.71727	0.046086	-1.57893	-1.48779
2022-02-01	-0.958269	-0.905473	-0.995239	-0.791484	-1.06419	3.02496	2.71972	0.0835816	1.92551	1.94981	-1.0303	0.764951	0.464844	-1.57744	2.36352	1.14279	1.31198	2.81034	1.12588	1.33726	1.313	-0.0995567	-2.00188	-2.33605
2022-03-01	-0.958269	-0.845571	-0.899047	-0.510906	-0.937846	2.76741	2.43971	0.256718	2.38502	2.03871	-1.13821	0.886506	0.214934	-1.62592	2.30639	1.23722	1.46431	2.55806	0.828002	1.39257	1.81066	-0.17132	-1.37598	-1.46916
2022-04-01	-0.84619	-0.745735	-0.690562	-0.253711	-0.546173	3.02423	2.64184	0.290995	2.47716	2.29244	-1.13821	0.958112	0.231057	-1.65015	2.26626	1.33532	1.53321	2.76275	0.490412	1.30664	1.69115	-0.324221	-1.72912	-2.01648
2022-05-01	-0.84619	-0.556046	-0.505115	-0.230329	-0.451413	2.60568	2.40874	0.738856	2.45775	2.25746	-1.13821	0.853224	-0.139776	-1.69862	2.21742	1.3204	1.86113	2.39376	0.62942	1.30405	1.79038	-0.606	-1.45021	-1.71383
2022-06-01	-0.622032	-0.446226	-0.38371	0.0268669	-0.299798	2.54764	2.37579	0.654042	2.28916	2.04988	-1.13821	0.682478	-0.212331	-1.75921	2.14075	1.28979	1.97326	2.33251	0.0138144	1.34229	1.69976	-0.895706	-1.45115	-1.61484
2022-07-01	-0.285795	-0.176667	-0.0755352	0.120393	-0.451413	2.25191	2.14811	0.00584843	1.62373	1.65998	-1.19216	0.743444	0.255242	-1.7471	2.14841	1.36499	2.21633	2.00918	-0.0259021	1.46683	1.81863	-1.10483	-1.16268	-1.30088
2022-08-01	0.0504425	0.232662	0.159817	0.447733	-0.451413	2.56629	2.37383	0.0293391	1.58854	1.59915	-1.08425	0.758169	0.206873	-1.7471	2.14151	1.36319	2.16106	2.29916	-0.0259021	1.53563	1.86087	-1.41191	-1.43591	-1.54906
2022-09-01	0.0504425	0.432335	0.317865	0.190537	-0.0597398	2.4036	2.2223	0.286943	1.5761	1.49071	-1.19216	0.778693	0.118195	-1.75921	2.09212	1.41365	2.52202	2.12717	-0.403209	1.57903	1.84481	-1.63715	-1.89554	-1.81004
2022-10-01	0.38668	0.661959	0.597059	0.307444	0.230857	2.09445	1.93497	0.540912	1.58228	1.26538	-1.08425	0.824001	0.0617639	-1.77133	2.04991	1.40916	2.71787	1.8175	-0.780515	1.59656	1.96822	-1.72114	-1.60293	-1.63957
